# Supplementary material for: The gut microbiome in end-stage lung disease and lung transplantation
Source: mSystems. 2024 May 7;9(6):e01312-23. doi: 10.1128/msystems.01312-23 (PMC11237811; doi:10.1128/msystems.01312-23)
Supplement: Tables S1 to S10 — Results of differential abundance analysis and input data of medication regimens. [file msystems.01312-23-s0002.xlsx]

## Sheet: Index
Table	Title of table
Table S1	Input data of the unsupervised cluster analysis to identify different medication regimens
Table S2	Differential abundance - Taxonomy - Pairwise comparisons among end-stage lung disease patients, lung transplant recipients and healthy controls
Table S3	Differential abundance - Taxonomy - ESLD Patients with specific end-stage lung disease vs. healthy controls & LTR treated for specific transplantation indication vs. healthy controls
Table S4	Differential abundance - Taxonomy - Abundance before transplantation versus average abundance in all time points (3, 6, 12 and 24 months) after transplantation
Table S5	Differential abundance - Pathways - Pairwise comparisons among end-stage lung disease patients, lung transplant recipients and healthy controls
Table S6	Differential abundance - Resistome - Pairwise comparisons among end-stage lung disease patients, lung transplant recipients and healthy controls
Table S7	Differential abundance - Virulence Factors - Pairwise comparisons among end-stage lung disease patients, lung transplant recipients and healthy controls
Table S8	Differential abundance - Taxonomy - LTR on different medication regimens
Table S9	Differential abundance - Taxonomy - LTR in different CLAD stages
Table S10	Prevalence of concurrent antibiotic and immunosuppression use in ESLD Patients and LTR

## Sheet: Table S1
Input data of the unsupervised cluster analysis to identify different medication regimens
	Immunosuppressants							Antibiotics
Sample ID	Tacrolimus	Ciclosporin	Mycophenolic acid	Azathioprine	Everolimus	Sirolimus	Prednisolone	Fluorochinolone	Penicillin	Aminoglycoside	Macrolide	Imidazole	Sulfonamide trimethoprim
LO_57_1260	1	0	1	0	0	0	1	0	0	0	0	0	1
LO_143_1253	1	0	1	0	0	0	1	0	0	0	0	0	1
LO_94_1258	1	0	1	0	0	0	1	0	0	0	0	0	1
LO_59_1854	1	0	1	0	0	0	1	0	0	0	0	0	1
LO_578_1323	1	0	0	0	0	0	1	0	0	0	0	0	1
LO_577_1324	1	0	1	0	0	0	1	0	0	0	0	1	1
LO_568_1325	1	0	1	0	0	0	1	0	0	0	0	0	1
LO_566_1327	1	0	0	1	0	0	1	0	0	0	0	0	1
LO_546_1331	1	0	1	0	0	0	1	0	0	0	0	0	1
LO_508_1334	1	0	0	1	0	0	1	0	0	0	0	0	1
LO_507_1330	1	0	1	0	0	0	1	0	0	0	1	0	1
LO_498_1335	1	0	1	0	0	0	1	0	0	0	0	0	1
LO_467_1338	1	0	1	0	0	0	1	0	0	0	0	0	1
LO_466_1339	1	0	1	0	0	0	1	0	0	0	0	0	1
LO_465_1340	1	0	1	0	0	0	1	0	0	0	0	0	1
LO_450_1342	1	0	1	0	0	0	1	0	0	0	0	0	1
LO_444_1343	1	0	1	0	0	0	1	0	0	0	1	0	1
LO_424_1392	1	0	1	0	0	0	1	0	0	0	0	0	1
LO_401_1394	1	0	1	0	0	0	1	0	0	0	0	0	1
LO_387_1395	1	0	1	0	0	0	1	0	0	0	0	0	1
LO_376_1194	1	0	1	0	0	0	1	0	0	0	1	0	1
LO_37_1261	1	0	1	0	0	0	1	0	0	0	0	0	1
LO_333_1398	1	0	1	0	0	0	1	0	0	0	0	0	1
LO_326_1399	1	0	0	1	0	0	1	0	0	0	0	0	1
LO_315_1332	1	0	1	0	0	0	1	0	0	0	0	0	1
LO_289_1390	1	0	1	0	0	0	1	0	0	0	0	0	1
LO_288_1391	1	0	1	0	0	0	1	1	0	0	1	0	1
LO_287_1403	1	0	1	0	0	0	1	0	0	0	0	0	1
LO_281_1380	1	0	1	0	0	0	1	0	0	0	0	0	1
LO_245_1248	1	0	1	0	0	0	1	0	0	0	0	0	1
LO_235_1249	1	0	1	0	0	0	1	0	0	0	0	0	1
LO_218_1251	1	0	1	0	0	0	1	0	0	0	0	0	1
LO_199_1252	1	0	1	0	0	0	1	0	0	0	0	0	1
LO_128_1257	1	0	1	0	0	0	1	0	0	0	0	0	1
LO_550_1301	1	0	1	0	0	0	1	0	0	0	1	0	1
LO_353_1316	1	0	1	0	0	0	1	0	0	0	1	0	1
LO_338_1312	1	0	1	0	0	0	1	0	0	0	0	0	1
LO_181_1043	1	0	1	0	0	0	1	0	0	0	1	0	1
LO_169_1039	0	0	1	0	1	0	1	0	0	0	0	0	1
LO_20_1014	1	0	0	1	0	0	1	0	0	0	1	0	1
LO_262_1346	1	0	0	1	0	0	1	0	0	0	0	0	1
LO_15_1009	1	0	1	0	0	0	1	0	0	0	1	0	1
LO_99_1058	1	0	1	0	0	0	1	0	0	0	0	0	1
LO_95_1059	1	0	1	0	0	0	1	0	0	0	1	0	1
LO_92_1037	1	0	1	0	0	0	1	0	0	0	1	0	1
LO_91_1034	1	0	0	1	1	0	1	0	0	0	1	0	1
LO_90_1030	1	0	1	0	0	0	1	0	0	0	0	0	1
LO_87_1031	0	0	1	0	1	0	1	0	0	0	0	0	1
LO_86_1061	1	0	1	0	0	0	1	0	0	0	1	0	1
LO_85_1068	1	0	0	1	0	0	1	0	0	0	0	0	1
LO_83_1069	1	0	1	0	0	0	0	0	0	0	0	0	1
LO_82_1035	1	0	1	0	0	0	1	0	0	0	0	0	0
LO_79_1019	1	0	1	0	0	0	1	0	0	0	0	0	1
LO_75_1297	1	0	0	1	0	0	1	0	0	0	1	0	1
LO_74_1026	0	0	1	0	0	0	1	0	0	0	1	0	1
LO_69_1023	1	0	0	1	0	0	1	0	0	0	0	0	1
LO_66_1024	1	0	1	0	0	0	1	0	0	0	0	0	1
LO_65_1025	1	0	1	0	0	0	1	0	0	0	0	0	1
LO_62_1027	0	1	1	0	0	0	1	0	0	0	0	0	1
LO_54_1066	1	0	1	0	0	0	1	0	0	0	1	0	1
LO_53_1065	1	0	1	0	0	0	1	0	0	0	0	0	1
LO_52_1853	1	0	0	1	0	0	1	0	0	0	0	0	1
LO_49_1071	1	0	1	0	0	0	1	0	0	0	1	0	1
LO_487_1188	0	0	1	0	0	1	1	0	0	0	0	0	1
LO_48_1021	1	0	1	0	0	0	1	0	0	0	0	0	1
LO_474_1191	1	0	0	1	0	0	1	0	0	0	1	0	0
LO_471_1768	1	0	0	1	0	0	1	0	1	0	0	0	1
LO_47_1072	0	1	1	0	0	0	0	0	0	0	0	0	0
LO_46_1073	0	1	1	0	0	0	1	0	0	0	1	0	1
LO_454_1189	1	0	1	0	0	0	1	0	0	0	0	0	1
LO_45_1018	1	0	1	0	0	0	1	0	0	0	0	0	1
LO_447_1190	1	0	1	0	0	0	1	0	0	0	1	0	1
LO_41_1074	1	0	1	0	0	0	1	0	0	0	0	0	1
LO_403_1193	0	0	1	0	0	1	1	0	0	0	0	0	1
LO_40_1075	1	0	1	0	0	0	1	0	0	0	1	0	1
LO_39_1076	1	0	1	0	0	0	1	0	0	0	1	0	1
LO_375_1195	1	0	1	0	0	0	1	0	0	0	0	0	1
LO_36_1017	1	0	1	0	0	0	1	0	0	0	0	0	1
LO_34_1016	1	0	1	0	0	0	1	0	0	0	0	0	1
LO_33_1077	1	0	0	0	1	0	1	0	0	0	1	0	1
LO_329_1198	1	0	1	0	0	0	1	0	0	0	0	0	1
LO_327_1199	1	0	1	0	0	0	1	0	0	0	1	0	1
LO_32_1078	1	0	1	0	0	0	1	0	0	0	0	0	1
LO_313_1204	1	0	1	0	0	0	1	0	0	0	0	0	1
LO_312_1203	1	0	1	0	0	0	1	0	0	0	1	0	1
LO_308_1202	1	0	1	0	0	0	1	0	0	0	0	0	0
LO_307_1201	0	1	0	1	0	0	0	0	0	0	0	0	1
LO_302_1150	1	0	1	0	0	0	1	0	0	0	1	0	1
LO_301_1149	1	0	1	0	0	0	1	0	0	0	0	0	1
LO_30_1079	1	0	0	0	0	0	1	0	0	0	0	0	1
LO_3_987	1	0	1	0	0	0	0	0	0	0	0	0	0
LO_298_1148	1	0	1	0	0	0	1	0	0	0	0	0	1
LO_294_1147	1	0	1	0	0	0	1	0	0	0	0	0	1
LO_29_1080	1	0	0	1	0	0	1	0	0	0	0	0	1
LO_286_1145	0	1	0	1	0	0	0	0	0	0	0	0	1
LO_280_1295	1	0	1	0	0	0	1	0	0	0	0	0	1
LO_269_1344	0	1	0	1	0	0	1	0	0	0	0	0	1
LO_264_1345	1	0	0	1	0	0	1	0	0	0	1	0	1
LO_26_1081	1	0	1	0	0	0	1	0	0	0	0	0	1
LO_255_1348	1	0	1	0	0	0	1	0	0	0	1	0	1
LO_248_1353	1	0	1	0	0	0	1	0	0	0	1	0	1
LO_240_1355	1	0	1	0	0	0	1	0	0	0	1	0	1
LO_24_1082	1	0	1	0	0	0	1	0	0	0	1	0	1
LO_231_1358	1	0	1	0	0	0	1	0	0	0	0	0	1
LO_23_1083	1	0	1	0	0	0	1	0	0	0	1	0	1
LO_225_1360	1	0	1	0	0	0	1	0	0	0	0	0	1
LO_223_1361	1	0	1	0	0	0	1	0	0	0	0	0	1
LO_222_1363	1	0	1	0	0	0	1	0	0	0	1	0	1
LO_221_1362	1	0	1	0	0	0	1	0	0	0	0	0	1
LO_22_1015	1	0	0	1	0	0	1	0	0	0	0	0	1
LO_214_1366	1	0	1	0	0	1	1	0	0	0	0	0	1
LO_212_1772	1	0	1	0	0	0	1	0	0	0	1	0	1
LO_21_1084	1	0	1	0	0	0	1	0	0	0	0	0	1
LO_203_1825	1	0	1	0	0	0	1	0	0	0	0	0	1
LO_201_1826	1	0	0	0	0	0	1	0	0	0	0	0	0
LO_200_1372	1	0	1	0	0	0	1	0	0	0	0	0	1
LO_2_1000	0	0	1	0	1	0	1	0	0	0	1	0	0
LO_195_1321	1	0	1	0	0	0	1	0	0	0	0	0	1
LO_192_1770	1	0	1	0	0	0	1	0	0	0	0	0	1
LO_191_1860	1	0	1	0	0	0	1	0	0	0	0	0	1
LO_19_1013	1	0	1	0	0	0	1	0	0	0	1	0	1
LO_183_1376	1	0	1	0	0	0	1	0	0	0	1	0	1
LO_18_1012	1	0	0	1	0	0	1	0	0	0	1	0	1
LO_175_1042	1	0	1	0	0	0	1	0	0	0	0	0	1
LO_17_1011	0	0	1	0	0	0	1	0	0	0	1	0	1
LO_163_1038	1	0	1	0	0	0	1	0	0	0	0	0	1
LO_160_1142	1	0	0	1	0	0	1	0	0	0	1	0	1
LO_159_1141	1	0	0	1	0	0	1	0	0	0	0	0	1
LO_155_1139	1	0	1	0	0	0	1	0	0	0	0	0	1
LO_144_1137	1	0	1	0	0	0	1	0	0	0	0	0	1
LO_142_1136	0	1	1	0	0	0	1	0	0	0	0	0	1
LO_140_1856	1	0	1	0	0	0	1	0	0	0	0	0	1
LO_136_1133	1	0	1	0	0	0	1	0	0	0	0	0	1
LO_135_1763	1	0	1	0	0	0	1	0	0	0	1	0	0
LO_134_1131	1	0	1	0	0	0	1	0	0	0	1	0	1
LO_133_1255	1	0	0	1	0	0	1	0	0	0	1	0	1
LO_131_1762	1	0	1	0	0	0	1	0	0	0	0	0	1
LO_130_1129	1	0	1	0	0	0	1	0	0	0	1	0	1
LO_13_996	1	0	1	0	0	0	1	0	0	0	0	0	1
LO_129_1256	1	0	0	1	0	0	1	0	0	0	0	0	1
LO_127_1128	1	0	1	0	0	0	1	0	0	0	1	0	1
LO_126_1115	0	0	1	0	0	0	1	0	0	0	0	0	1
LO_120_1045	1	0	0	0	0	0	1	0	0	0	0	0	1
LO_12_984	1	0	0	0	0	0	1	0	0	0	0	0	1
LO_119_1046	1	0	0	1	0	0	1	0	0	0	1	0	1
LO_116_1047	1	0	1	0	0	0	1	0	0	0	1	0	1
LO_115_1048	1	0	0	0	0	0	1	0	0	0	0	0	1
LO_113_1049	1	0	1	0	0	0	1	0	0	0	1	0	1
LO_112_1050	1	0	1	0	0	0	1	0	0	0	0	0	1
LO_111_1051	1	0	1	0	0	0	1	0	0	0	0	0	1
LO_109_1113	1	0	1	0	0	0	1	0	0	0	0	0	1
LO_108_1052	1	0	0	1	0	0	1	0	0	0	1	0	1
LO_106_1044	1	0	1	0	0	0	1	0	0	0	0	0	1
LO_103_1054	1	0	0	1	0	0	1	0	0	0	0	0	1
LO_102_1055	1	0	1	0	0	0	1	0	0	0	0	0	1
LO_100_1056	1	0	1	0	0	0	1	0	0	0	1	0	1
LO_10_1752	1	0	1	0	0	0	1	0	0	0	0	0	1
LO_1_988	1	0	1	0	0	0	1	0	0	0	1	0	1
LO_712_1742	1	0	1	0	0	0	1	0	0	0	1	0	1
LO_602_1174	1	0	1	0	0	0	1	0	0	0	0	0	1
LO_588_1178	1	0	1	0	0	0	1	0	0	0	1	0	1
LO_587_1175	1	0	1	0	0	0	1	0	0	0	1	0	1
LO_585_1177	1	0	1	0	0	0	1	0	0	0	0	0	1
LO_584_1180	1	0	1	0	0	0	1	0	0	0	0	0	1
LO_582_1187	1	0	0	1	0	0	1	0	0	0	0	0	1
LO_572_1176	1	0	0	1	0	0	1	0	0	1	0	0	1
LO_571_1186	1	0	1	0	0	0	1	0	0	0	1	0	1
LO_570_1183	1	0	1	0	0	0	1	0	0	0	0	0	1
LO_569_1182	1	0	1	0	0	0	1	0	0	0	0	0	1
LO_560_1184	1	0	1	0	0	0	1	0	0	0	0	0	1
LO_555_1859	1	0	1	0	0	0	1	0	0	0	0	0	1

## Sheet: Table S2
Differential abundance - Taxonomy - Pairwise comparisons among end-stage lung disease patients, lung transplant recipients and healthy controls
Taxon	Contrast	Estimate	Standard error	P-value	FDR	Significant (FDR<0.05)	Kingdom	Phylum	Class	Order	Family	Genus	Species
s__Actinomyces_sp_HMSC035G02	ESLD Patients_vs_HC	0.92857	0.352369	0.00868775	0.0177574	Yes	k__Bacteria	p__Actinobacteria	c__Actinobacteria	o__Actinomycetales	f__Actinomycetaceae	g__Actinomyces	s__Actinomyces_sp_HMSC035G02
s__Actinomyces_sp_ICM47	ESLD Patients_vs_HC	-0.858717	0.376191	0.022899	0.0413915	Yes	k__Bacteria	p__Actinobacteria	c__Actinobacteria	o__Actinomycetales	f__Actinomycetaceae	g__Actinomyces	s__Actinomyces_sp_ICM47
s__Actinomyces_sp_S6_Spd3	ESLD Patients_vs_HC	0.623595	0.278581	0.0256612	0.0450281	Yes	k__Bacteria	p__Actinobacteria	c__Actinobacteria	o__Actinomycetales	f__Actinomycetaceae	g__Actinomyces	s__Actinomyces_sp_S6_Spd3
s__Actinomyces_sp_oral_taxon_181	ESLD Patients_vs_HC	1.73798	0.329614	2.05856e-07	1.23514e-06	Yes	k__Bacteria	p__Actinobacteria	c__Actinobacteria	o__Actinomycetales	f__Actinomycetaceae	g__Actinomyces	s__Actinomyces_sp_oral_taxon_181
s__Bifidobacterium_adolescentis	ESLD Patients_vs_HC	-6.52622	0.552172	2.21385e-28	4.11776e-26	Yes	k__Bacteria	p__Actinobacteria	c__Actinobacteria	o__Bifidobacteriales	f__Bifidobacteriaceae	g__Bifidobacterium	s__Bifidobacterium_adolescentis
s__Bifidobacterium_bifidum	ESLD Patients_vs_HC	-1.72847	0.600439	0.00417679	0.00891033	Yes	k__Bacteria	p__Actinobacteria	c__Actinobacteria	o__Bifidobacteriales	f__Bifidobacteriaceae	g__Bifidobacterium	s__Bifidobacterium_bifidum
s__Bifidobacterium_dentium	ESLD Patients_vs_HC	1.92258	0.38804	1.01513e-06	5.39471e-06	Yes	k__Bacteria	p__Actinobacteria	c__Actinobacteria	o__Bifidobacteriales	f__Bifidobacteriaceae	g__Bifidobacterium	s__Bifidobacterium_dentium
s__Bifidobacterium_longum	ESLD Patients_vs_HC	-3.80584	0.580732	1.4888e-10	1.84611e-09	Yes	k__Bacteria	p__Actinobacteria	c__Actinobacteria	o__Bifidobacteriales	f__Bifidobacteriaceae	g__Bifidobacterium	s__Bifidobacterium_longum
s__Scardovia_wiggsiae	ESLD Patients_vs_HC	1.38705	0.309103	9.09219e-06	3.3823e-05	Yes	k__Bacteria	p__Actinobacteria	c__Actinobacteria	o__Bifidobacteriales	f__Bifidobacteriaceae	g__Scardovia	s__Scardovia_wiggsiae
s__Collinsella_aerofaciens	ESLD Patients_vs_HC	-4.39718	0.524018	5.76639e-16	2.68137e-14	Yes	k__Bacteria	p__Actinobacteria	c__Coriobacteriia	o__Coriobacteriales	f__Coriobacteriaceae	g__Collinsella	s__Collinsella_aerofaciens
s__Collinsella_stercoris	ESLD Patients_vs_HC	-1.78637	0.393305	7.10418e-06	2.75287e-05	Yes	k__Bacteria	p__Actinobacteria	c__Coriobacteriia	o__Coriobacteriales	f__Coriobacteriaceae	g__Collinsella	s__Collinsella_stercoris
s__Adlercreutzia_equolifaciens	ESLD Patients_vs_HC	-1.6685	0.527834	0.00167434	0.00375214	Yes	k__Bacteria	p__Actinobacteria	c__Coriobacteriia	o__Eggerthellales	f__Eggerthellaceae	g__Adlercreutzia	s__Adlercreutzia_equolifaciens
s__Asaccharobacter_celatus	ESLD Patients_vs_HC	-2.0347	0.539364	0.000182464	0.00049186	Yes	k__Bacteria	p__Actinobacteria	c__Coriobacteriia	o__Eggerthellales	f__Eggerthellaceae	g__Asaccharobacter	s__Asaccharobacter_celatus
s__Eggerthella_lenta	ESLD Patients_vs_HC	3.11989	0.625804	8.72962e-07	4.77561e-06	Yes	k__Bacteria	p__Actinobacteria	c__Coriobacteriia	o__Eggerthellales	f__Eggerthellaceae	g__Eggerthella	s__Eggerthella_lenta
s__Enterorhabdus_caecimuris	ESLD Patients_vs_HC	1.04507	0.348781	0.00287773	0.00629715	Yes	k__Bacteria	p__Actinobacteria	c__Coriobacteriia	o__Eggerthellales	f__Eggerthellaceae	g__Enterorhabdus	s__Enterorhabdus_caecimuris
s__Gordonibacter_pamelaeae	ESLD Patients_vs_HC	1.91675	0.538868	0.000413435	0.00105341	Yes	k__Bacteria	p__Actinobacteria	c__Coriobacteriia	o__Eggerthellales	f__Eggerthellaceae	g__Gordonibacter	s__Gordonibacter_pamelaeae
s__Slackia_isoflavoniconvertens	ESLD Patients_vs_HC	-2.24327	0.648307	0.000589308	0.00138748	Yes	k__Bacteria	p__Actinobacteria	c__Coriobacteriia	o__Eggerthellales	f__Eggerthellaceae	g__Slackia	s__Slackia_isoflavoniconvertens
s__Bacteroides_fragilis	ESLD Patients_vs_HC	1.56876	0.699825	0.0254534	0.0450281	Yes	k__Bacteria	p__Bacteroidetes	c__Bacteroidia	o__Bacteroidales	f__Bacteroidaceae	g__Bacteroides	s__Bacteroides_fragilis
s__Bacteroides_ovatus	ESLD Patients_vs_HC	2.33127	0.671836	0.000568746	0.00135624	Yes	k__Bacteria	p__Bacteroidetes	c__Bacteroidia	o__Bacteroidales	f__Bacteroidaceae	g__Bacteroides	s__Bacteroides_ovatus
s__Barnesiella_intestinihominis	ESLD Patients_vs_HC	-1.48494	0.668999	0.0269227	0.0463668	Yes	k__Bacteria	p__Bacteroidetes	c__Bacteroidia	o__Bacteroidales	f__Barnesiellaceae	g__Barnesiella	s__Barnesiella_intestinihominis
s__Prevotella_copri	ESLD Patients_vs_HC	-4.93043	0.693133	4.28507e-12	9.96279e-11	Yes	k__Bacteria	p__Bacteroidetes	c__Bacteroidia	o__Bacteroidales	f__Prevotellaceae	g__Prevotella	s__Prevotella_copri
s__Alistipes_finegoldii	ESLD Patients_vs_HC	-1.98879	0.561388	0.000435988	0.00109586	Yes	k__Bacteria	p__Bacteroidetes	c__Bacteroidia	o__Bacteroidales	f__Rikenellaceae	g__Alistipes	s__Alistipes_finegoldii
s__Alistipes_indistinctus	ESLD Patients_vs_HC	-2.7809	0.590959	3.33762e-06	1.41291e-05	Yes	k__Bacteria	p__Bacteroidetes	c__Bacteroidia	o__Bacteroidales	f__Rikenellaceae	g__Alistipes	s__Alistipes_indistinctus
s__Alistipes_onderdonkii	ESLD Patients_vs_HC	1.12553	0.505208	0.0263651	0.0458309	Yes	k__Bacteria	p__Bacteroidetes	c__Bacteroidia	o__Bacteroidales	f__Rikenellaceae	g__Alistipes	s__Alistipes_onderdonkii
s__Alistipes_putredinis	ESLD Patients_vs_HC	-3.76233	0.614785	1.98627e-09	1.75927e-08	Yes	k__Bacteria	p__Bacteroidetes	c__Bacteroidia	o__Bacteroidales	f__Rikenellaceae	g__Alistipes	s__Alistipes_putredinis
s__Alistipes_shahii	ESLD Patients_vs_HC	-4.15939	0.586653	4.98693e-12	1.03063e-10	Yes	k__Bacteria	p__Bacteroidetes	c__Bacteroidia	o__Bacteroidales	f__Rikenellaceae	g__Alistipes	s__Alistipes_shahii
s__Parabacteroides_johnsonii	ESLD Patients_vs_HC	1.56628	0.439908	0.000408147	0.00105341	Yes	k__Bacteria	p__Bacteroidetes	c__Bacteroidia	o__Bacteroidales	f__Tannerellaceae	g__Parabacteroides	s__Parabacteroides_johnsonii
s__Parabacteroides_merdae	ESLD Patients_vs_HC	-2.44867	0.694905	0.000467378	0.0011591	Yes	k__Bacteria	p__Bacteroidetes	c__Bacteroidia	o__Bacteroidales	f__Tannerellaceae	g__Parabacteroides	s__Parabacteroides_merdae
s__Enterococcus_faecium	ESLD Patients_vs_HC	-1.42778	0.47973	0.00306982	0.00663938	Yes	k__Bacteria	p__Firmicutes	c__Bacilli	o__Lactobacillales	f__Enterococcaceae	g__Enterococcus	s__Enterococcus_faecium
s__Lactobacillus_fermentum	ESLD Patients_vs_HC	1.46706	0.372438	9.42833e-05	0.00028285	Yes	k__Bacteria	p__Firmicutes	c__Bacilli	o__Lactobacillales	f__Lactobacillaceae	g__Lactobacillus	s__Lactobacillus_fermentum
s__Streptococcus_gordonii	ESLD Patients_vs_HC	1.4268	0.327614	1.63589e-05	5.85145e-05	Yes	k__Bacteria	p__Firmicutes	c__Bacilli	o__Lactobacillales	f__Streptococcaceae	g__Streptococcus	s__Streptococcus_gordonii
s__Streptococcus_mitis	ESLD Patients_vs_HC	1.88836	0.341316	5.2655e-08	3.37718e-07	Yes	k__Bacteria	p__Firmicutes	c__Bacilli	o__Lactobacillales	f__Streptococcaceae	g__Streptococcus	s__Streptococcus_mitis
s__Streptococcus_oralis	ESLD Patients_vs_HC	1.35238	0.277553	1.51172e-06	7.59947e-06	Yes	k__Bacteria	p__Firmicutes	c__Bacilli	o__Lactobacillales	f__Streptococcaceae	g__Streptococcus	s__Streptococcus_oralis
s__Streptococcus_parasanguinis	ESLD Patients_vs_HC	4.65974	0.460614	6.94527e-22	6.4591e-20	Yes	k__Bacteria	p__Firmicutes	c__Bacilli	o__Lactobacillales	f__Streptococcaceae	g__Streptococcus	s__Streptococcus_parasanguinis
s__Streptococcus_salivarius	ESLD Patients_vs_HC	2.36426	0.48588	1.56051e-06	7.63827e-06	Yes	k__Bacteria	p__Firmicutes	c__Bacilli	o__Lactobacillales	f__Streptococcaceae	g__Streptococcus	s__Streptococcus_salivarius
s__Clostridium_bolteae_CAG_59	ESLD Patients_vs_HC	0.77765	0.346773	0.0253955	0.0450281	Yes	k__Bacteria	p__Firmicutes	c__Clostridia	o__Clostridiales	f__Clostridiaceae	g__Clostridium	s__Clostridium_bolteae_CAG_59
s__Clostridium_sp_CAG_167	ESLD Patients_vs_HC	-1.15437	0.493497	0.0197473	0.0367299	Yes	k__Bacteria	p__Firmicutes	c__Clostridia	o__Clostridiales	f__Clostridiaceae	g__Clostridium	s__Clostridium_sp_CAG_167
s__Clostridium_sp_CAG_242	ESLD Patients_vs_HC	1.45672	0.377031	0.00012749	0.000376399	Yes	k__Bacteria	p__Firmicutes	c__Clostridia	o__Clostridiales	f__Clostridiaceae	g__Clostridium	s__Clostridium_sp_CAG_242
s__Clostridium_sp_CAG_58	ESLD Patients_vs_HC	1.50187	0.60357	0.0131828	0.0256203	Yes	k__Bacteria	p__Firmicutes	c__Clostridia	o__Clostridiales	f__Clostridiaceae	g__Clostridium	s__Clostridium_sp_CAG_58
s__Hungatella_hathewayi	ESLD Patients_vs_HC	2.7887	0.429412	2.13936e-10	2.48701e-09	Yes	k__Bacteria	p__Firmicutes	c__Clostridia	o__Clostridiales	f__Clostridiaceae	g__Hungatella	s__Hungatella_hathewayi
s__Eubacterium_eligens	ESLD Patients_vs_HC	-1.51844	0.603519	0.0122046	0.0241496	Yes	k__Bacteria	p__Firmicutes	c__Clostridia	o__Clostridiales	f__Eubacteriaceae	g__Eubacterium	s__Eubacterium_eligens
s__Eubacterium_sp_CAG_251	ESLD Patients_vs_HC	-1.34025	0.56062	0.0172133	0.0326701	Yes	k__Bacteria	p__Firmicutes	c__Clostridia	o__Clostridiales	f__Eubacteriaceae	g__Eubacterium	s__Eubacterium_sp_CAG_251
s__Eubacterium_ventriosum	ESLD Patients_vs_HC	-1.08319	0.420591	0.010319	0.020638	Yes	k__Bacteria	p__Firmicutes	c__Clostridia	o__Clostridiales	f__Eubacteriaceae	g__Eubacterium	s__Eubacterium_ventriosum
s__Anaerotignum_lactatifermentans	ESLD Patients_vs_HC	2.91383	0.528596	5.86532e-08	3.6365e-07	Yes	k__Bacteria	p__Firmicutes	c__Clostridia	o__Clostridiales	f__Lachnospiraceae	g__Anaerotignum	s__Anaerotignum_lactatifermentans
s__Blautia_sp_CAG_257	ESLD Patients_vs_HC	2.477	0.404252	1.90031e-09	1.75927e-08	Yes	k__Bacteria	p__Firmicutes	c__Clostridia	o__Clostridiales	f__Lachnospiraceae	g__Blautia	s__Blautia_sp_CAG_257
s__Ruminococcus_gnavus	ESLD Patients_vs_HC	4.38692	0.510972	1.35656e-16	8.41068e-15	Yes	k__Bacteria	p__Firmicutes	c__Clostridia	o__Clostridiales	f__Lachnospiraceae	g__Blautia	s__Ruminococcus_gnavus
s__Ruminococcus_torques	ESLD Patients_vs_HC	-1.72177	0.527527	0.00117976	0.00267605	Yes	k__Bacteria	p__Firmicutes	c__Clostridia	o__Clostridiales	f__Lachnospiraceae	g__Blautia	s__Ruminococcus_torques
s__Butyrivibrio_crossotus	ESLD Patients_vs_HC	-1.52766	0.502608	0.00250309	0.00554257	Yes	k__Bacteria	p__Firmicutes	c__Clostridia	o__Clostridiales	f__Lachnospiraceae	g__Butyrivibrio	s__Butyrivibrio_crossotus
s__Coprococcus_comes	ESLD Patients_vs_HC	-3.37948	0.522064	2.42971e-10	2.53954e-09	Yes	k__Bacteria	p__Firmicutes	c__Clostridia	o__Clostridiales	f__Lachnospiraceae	g__Coprococcus	s__Coprococcus_comes
s__Coprococcus_eutactus	ESLD Patients_vs_HC	-2.96917	0.563798	2.12763e-07	1.23669e-06	Yes	k__Bacteria	p__Firmicutes	c__Clostridia	o__Clostridiales	f__Lachnospiraceae	g__Coprococcus	s__Coprococcus_eutactus
s__Dorea_longicatena	ESLD Patients_vs_HC	-2.70646	0.518524	2.70393e-07	1.52403e-06	Yes	k__Bacteria	p__Firmicutes	c__Clostridia	o__Clostridiales	f__Lachnospiraceae	g__Dorea	s__Dorea_longicatena
s__Eisenbergiella_massiliensis	ESLD Patients_vs_HC	1.47378	0.38625	0.000154114	0.000434321	Yes	k__Bacteria	p__Firmicutes	c__Clostridia	o__Clostridiales	f__Lachnospiraceae	g__Eisenbergiella	s__Eisenbergiella_massiliensis
s__Eisenbergiella_tayi	ESLD Patients_vs_HC	1.60382	0.340844	3.34236e-06	1.41291e-05	Yes	k__Bacteria	p__Firmicutes	c__Clostridia	o__Clostridiales	f__Lachnospiraceae	g__Eisenbergiella	s__Eisenbergiella_tayi
s__Fusicatenibacter_saccharivorans	ESLD Patients_vs_HC	-2.08762	0.505753	4.33906e-05	0.00014159	Yes	k__Bacteria	p__Firmicutes	c__Clostridia	o__Clostridiales	f__Lachnospiraceae	g__Fusicatenibacter	s__Fusicatenibacter_saccharivorans
s__Clostridium_aldenense	ESLD Patients_vs_HC	1.30511	0.326862	7.5809e-05	0.000235008	Yes	k__Bacteria	p__Firmicutes	c__Clostridia	o__Clostridiales	f__Lachnospiraceae	g__Lachnoclostridium	s__Clostridium_aldenense
s__Clostridium_asparagiforme	ESLD Patients_vs_HC	1.98842	0.414711	2.19377e-06	1.00006e-05	Yes	k__Bacteria	p__Firmicutes	c__Clostridia	o__Clostridiales	f__Lachnospiraceae	g__Lachnoclostridium	s__Clostridium_asparagiforme
s__Clostridium_bolteae	ESLD Patients_vs_HC	2.65575	0.410382	2.45762e-10	2.53954e-09	Yes	k__Bacteria	p__Firmicutes	c__Clostridia	o__Clostridiales	f__Lachnospiraceae	g__Lachnoclostridium	s__Clostridium_bolteae
s__Clostridium_citroniae	ESLD Patients_vs_HC	2.75233	0.412606	7.22297e-11	1.11956e-09	Yes	k__Bacteria	p__Firmicutes	c__Clostridia	o__Clostridiales	f__Lachnospiraceae	g__Lachnoclostridium	s__Clostridium_citroniae
s__Clostridium_clostridioforme	ESLD Patients_vs_HC	3.25673	0.485106	5.5294e-11	9.34971e-10	Yes	k__Bacteria	p__Firmicutes	c__Clostridia	o__Clostridiales	f__Lachnospiraceae	g__Lachnoclostridium	s__Clostridium_clostridioforme
s__Clostridium_lavalense	ESLD Patients_vs_HC	2.39308	0.484812	1.11107e-06	5.74052e-06	Yes	k__Bacteria	p__Firmicutes	c__Clostridia	o__Clostridiales	f__Lachnospiraceae	g__Lachnoclostridium	s__Clostridium_lavalense
s__Clostridium_saccharolyticum	ESLD Patients_vs_HC	3.88065	0.515332	2.63572e-13	8.17072e-12	Yes	k__Bacteria	p__Firmicutes	c__Clostridia	o__Clostridiales	f__Lachnospiraceae	g__Lachnoclostridium	s__Clostridium_saccharolyticum
s__Clostridium_symbiosum	ESLD Patients_vs_HC	3.45687	0.461484	3.45261e-13	9.17407e-12	Yes	k__Bacteria	p__Firmicutes	c__Clostridia	o__Clostridiales	f__Lachnospiraceae	g__Lachnoclostridium	s__Clostridium_symbiosum
s__Lachnoclostridium_sp_An131	ESLD Patients_vs_HC	1.35934	0.314332	1.87e-05	6.44111e-05	Yes	k__Bacteria	p__Firmicutes	c__Clostridia	o__Clostridiales	f__Lachnospiraceae	g__Lachnoclostridium	s__Lachnoclostridium_sp_An131
s__Lachnoclostridium_sp_An138	ESLD Patients_vs_HC	1.80366	0.376256	2.20444e-06	1.00006e-05	Yes	k__Bacteria	p__Firmicutes	c__Clostridia	o__Clostridiales	f__Lachnospiraceae	g__Lachnoclostridium	s__Lachnoclostridium_sp_An138
s__Lachnoclostridium_sp_An14	ESLD Patients_vs_HC	1.68362	0.379486	1.14121e-05	4.16206e-05	Yes	k__Bacteria	p__Firmicutes	c__Clostridia	o__Clostridiales	f__Lachnospiraceae	g__Lachnoclostridium	s__Lachnoclostridium_sp_An14
s__Eubacterium_rectale	ESLD Patients_vs_HC	-1.32944	0.58198	0.0227992	0.0413915	Yes	k__Bacteria	p__Firmicutes	c__Clostridia	o__Clostridiales	f__Lachnospiraceae	g__Lachnospiraceae_unclassified	s__Eubacterium_rectale
s__Lachnospira_pectinoschiza	ESLD Patients_vs_HC	-1.32609	0.558141	0.0179089	0.0336471	Yes	k__Bacteria	p__Firmicutes	c__Clostridia	o__Clostridiales	f__Lachnospiraceae	g__Lachnospira	s__Lachnospira_pectinoschiza
s__Roseburia_faecis	ESLD Patients_vs_HC	-2.60284	0.639167	5.46935e-05	0.000175396	Yes	k__Bacteria	p__Firmicutes	c__Clostridia	o__Clostridiales	f__Lachnospiraceae	g__Roseburia	s__Roseburia_faecis
s__Roseburia_hominis	ESLD Patients_vs_HC	-2.7359	0.598821	6.28571e-06	2.48754e-05	Yes	k__Bacteria	p__Firmicutes	c__Clostridia	o__Clostridiales	f__Lachnospiraceae	g__Roseburia	s__Roseburia_hominis
s__Roseburia_sp_CAG_182	ESLD Patients_vs_HC	-1.68151	0.394154	2.40896e-05	8.14666e-05	Yes	k__Bacteria	p__Firmicutes	c__Clostridia	o__Clostridiales	f__Lachnospiraceae	g__Roseburia	s__Roseburia_sp_CAG_182
s__Sellimonas_intestinalis	ESLD Patients_vs_HC	2.56266	0.370061	1.44954e-11	2.69615e-10	Yes	k__Bacteria	p__Firmicutes	c__Clostridia	o__Clostridiales	f__Lachnospiraceae	g__Sellimonas	s__Sellimonas_intestinalis
s__Oscillibacter_sp_57_20	ESLD Patients_vs_HC	-4.9868	0.642183	5.19695e-14	1.93327e-12	Yes	k__Bacteria	p__Firmicutes	c__Clostridia	o__Clostridiales	f__Oscillospiraceae	g__Oscillibacter	s__Oscillibacter_sp_57_20
s__Oscillibacter_sp_CAG_241	ESLD Patients_vs_HC	-3.39319	0.591758	1.76252e-08	1.21418e-07	Yes	k__Bacteria	p__Firmicutes	c__Clostridia	o__Clostridiales	f__Oscillospiraceae	g__Oscillibacter	s__Oscillibacter_sp_CAG_241
s__Agathobaculum_butyriciproducens	ESLD Patients_vs_HC	-3.06246	0.510118	3.88375e-09	3.14077e-08	Yes	k__Bacteria	p__Firmicutes	c__Clostridia	o__Clostridiales	f__Ruminococcaceae	g__Agathobaculum	s__Agathobaculum_butyriciproducens
s__Anaerotruncus_colihominis	ESLD Patients_vs_HC	3.29981	0.501871	1.30462e-10	1.73328e-09	Yes	k__Bacteria	p__Firmicutes	c__Clostridia	o__Clostridiales	f__Ruminococcaceae	g__Anaerotruncus	s__Anaerotruncus_colihominis
s__Faecalibacterium_prausnitzii	ESLD Patients_vs_HC	-1.50129	0.394846	0.000162425	0.000444281	Yes	k__Bacteria	p__Firmicutes	c__Clostridia	o__Clostridiales	f__Ruminococcaceae	g__Faecalibacterium	s__Faecalibacterium_prausnitzii
s__Flavonifractor_plautii	ESLD Patients_vs_HC	3.11091	0.489383	4.90633e-10	4.80304e-09	Yes	k__Bacteria	p__Firmicutes	c__Clostridia	o__Clostridiales	f__Ruminococcaceae	g__Flavonifractor	s__Flavonifractor_plautii
s__Gemmiger_formicilis	ESLD Patients_vs_HC	-2.16155	0.46203	3.79234e-06	1.5675e-05	Yes	k__Bacteria	p__Firmicutes	c__Clostridia	o__Clostridiales	f__Ruminococcaceae	g__Gemmiger	s__Gemmiger_formicilis
s__Pseudoflavonifractor_capillosus	ESLD Patients_vs_HC	1.93538	0.458203	2.88845e-05	9.59379e-05	Yes	k__Bacteria	p__Firmicutes	c__Clostridia	o__Clostridiales	f__Ruminococcaceae	g__Pseudoflavonifractor	s__Pseudoflavonifractor_capillosus
s__Pseudoflavonifractor_sp_An184	ESLD Patients_vs_HC	2.22138	0.583491	0.000159375	0.000442445	Yes	k__Bacteria	p__Firmicutes	c__Clostridia	o__Clostridiales	f__Ruminococcaceae	g__Pseudoflavonifractor	s__Pseudoflavonifractor_sp_An184
s__Clostridium_leptum	ESLD Patients_vs_HC	1.80344	0.453539	8.10684e-05	0.000247192	Yes	k__Bacteria	p__Firmicutes	c__Clostridia	o__Clostridiales	f__Ruminococcaceae	g__Ruminococcaceae_unclassified	s__Clostridium_leptum
s__Eubacterium_siraeum	ESLD Patients_vs_HC	-2.20033	0.639576	0.000633246	0.0014723	Yes	k__Bacteria	p__Firmicutes	c__Clostridia	o__Clostridiales	f__Ruminococcaceae	g__Ruminococcaceae_unclassified	s__Eubacterium_siraeum
s__Ruminococcaceae_bacterium_D16	ESLD Patients_vs_HC	1.62241	0.422493	0.000139954	0.000400484	Yes	k__Bacteria	p__Firmicutes	c__Clostridia	o__Clostridiales	f__Ruminococcaceae	g__Ruminococcaceae_unclassified	s__Ruminococcaceae_bacterium_D16
s__Clostridium_innocuum	ESLD Patients_vs_HC	2.45372	0.412889	5.48576e-09	4.08141e-08	Yes	k__Bacteria	p__Firmicutes	c__Erysipelotrichia	o__Erysipelotrichales	f__Erysipelotrichaceae	g__Erysipelatoclostridium	s__Clostridium_innocuum
s__Clostridium_spiroforme	ESLD Patients_vs_HC	1.18969	0.342406	0.000559503	0.00135153	Yes	k__Bacteria	p__Firmicutes	c__Erysipelotrichia	o__Erysipelotrichales	f__Erysipelotrichaceae	g__Erysipelatoclostridium	s__Clostridium_spiroforme
s__Erysipelatoclostridium_ramosum	ESLD Patients_vs_HC	2.28556	0.382162	4.42496e-09	3.42934e-08	Yes	k__Bacteria	p__Firmicutes	c__Erysipelotrichia	o__Erysipelotrichales	f__Erysipelotrichaceae	g__Erysipelatoclostridium	s__Erysipelatoclostridium_ramosum
s__Holdemanella_biformis	ESLD Patients_vs_HC	-1.03523	0.416223	0.0132234	0.0256203	Yes	k__Bacteria	p__Firmicutes	c__Erysipelotrichia	o__Erysipelotrichales	f__Erysipelotrichaceae	g__Holdemanella	s__Holdemanella_biformis
s__Holdemania_filiformis	ESLD Patients_vs_HC	1.07012	0.468881	0.0229211	0.0413915	Yes	k__Bacteria	p__Firmicutes	c__Erysipelotrichia	o__Erysipelotrichales	f__Erysipelotrichaceae	g__Holdemania	s__Holdemania_filiformis
s__Firmicutes_bacterium_CAG_110	ESLD Patients_vs_HC	-3.83958	0.578563	8.93162e-11	1.27791e-09	Yes	k__Bacteria	p__Firmicutes	c__Firmicutes_unclassified	o__Firmicutes_unclassified	f__Firmicutes_unclassified	g__Firmicutes_unclassified	s__Firmicutes_bacterium_CAG_110
s__Firmicutes_bacterium_CAG_145	ESLD Patients_vs_HC	1.32421	0.358296	0.000245134	0.000642181	Yes	k__Bacteria	p__Firmicutes	c__Firmicutes_unclassified	o__Firmicutes_unclassified	f__Firmicutes_unclassified	g__Firmicutes_unclassified	s__Firmicutes_bacterium_CAG_145
s__Firmicutes_bacterium_CAG_170	ESLD Patients_vs_HC	-2.61371	0.564481	4.73982e-06	1.91653e-05	Yes	k__Bacteria	p__Firmicutes	c__Firmicutes_unclassified	o__Firmicutes_unclassified	f__Firmicutes_unclassified	g__Firmicutes_unclassified	s__Firmicutes_bacterium_CAG_170
s__Firmicutes_bacterium_CAG_83	ESLD Patients_vs_HC	-3.5125	0.621921	2.8269e-08	1.87787e-07	Yes	k__Bacteria	p__Firmicutes	c__Firmicutes_unclassified	o__Firmicutes_unclassified	f__Firmicutes_unclassified	g__Firmicutes_unclassified	s__Firmicutes_bacterium_CAG_83
s__Firmicutes_bacterium_CAG_95	ESLD Patients_vs_HC	-1.1566	0.471907	0.0146156	0.0280257	Yes	k__Bacteria	p__Firmicutes	c__Firmicutes_unclassified	o__Firmicutes_unclassified	f__Firmicutes_unclassified	g__Firmicutes_unclassified	s__Firmicutes_bacterium_CAG_95
s__Acidaminococcus_intestini	ESLD Patients_vs_HC	1.38217	0.493799	0.00533738	0.0111545	Yes	k__Bacteria	p__Firmicutes	c__Negativicutes	o__Acidaminococcales	f__Acidaminococcaceae	g__Acidaminococcus	s__Acidaminococcus_intestini
s__Veillonella_atypica	ESLD Patients_vs_HC	1.88469	0.466386	6.22166e-05	0.00019614	Yes	k__Bacteria	p__Firmicutes	c__Negativicutes	o__Veillonellales	f__Veillonellaceae	g__Veillonella	s__Veillonella_atypica
s__Veillonella_dispar	ESLD Patients_vs_HC	1.95167	0.434047	8.72687e-06	3.31265e-05	Yes	k__Bacteria	p__Firmicutes	c__Negativicutes	o__Veillonellales	f__Veillonellaceae	g__Veillonella	s__Veillonella_dispar
s__Veillonella_infantium	ESLD Patients_vs_HC	1.24841	0.355404	0.000486801	0.00119138	Yes	k__Bacteria	p__Firmicutes	c__Negativicutes	o__Veillonellales	f__Veillonellaceae	g__Veillonella	s__Veillonella_infantium
s__Veillonella_parvula	ESLD Patients_vs_HC	3.10303	0.508549	2.20525e-09	1.86443e-08	Yes	k__Bacteria	p__Firmicutes	c__Negativicutes	o__Veillonellales	f__Veillonellaceae	g__Veillonella	s__Veillonella_parvula
s__Veillonella_sp_T11011_6	ESLD Patients_vs_HC	1.06492	0.286565	0.000226791	0.000602615	Yes	k__Bacteria	p__Firmicutes	c__Negativicutes	o__Veillonellales	f__Veillonellaceae	g__Veillonella	s__Veillonella_sp_T11011_6
s__Victivallis_vadensis	ESLD Patients_vs_HC	-1.21326	0.437931	0.00582136	0.0120308	Yes	k__Bacteria	p__Lentisphaerae	c__Lentisphaeria	o__Victivallales	f__Victivallaceae	g__Victivallis	s__Victivallis_vadensis
s__Turicimonas_muris	ESLD Patients_vs_HC	1.77097	0.407596	1.71077e-05	6.00384e-05	Yes	k__Bacteria	p__Proteobacteria	c__Betaproteobacteria	o__Burkholderiales	f__Sutterellaceae	g__Turicimonas	s__Turicimonas_muris
s__Bilophila_wadsworthia	ESLD Patients_vs_HC	-2.88865	0.610235	2.92778e-06	1.29659e-05	Yes	k__Bacteria	p__Proteobacteria	c__Deltaproteobacteria	o__Desulfovibrionales	f__Desulfovibrionaceae	g__Bilophila	s__Bilophila_wadsworthia
s__Desulfovibrio_piger	ESLD Patients_vs_HC	-3.39644	0.702336	1.80226e-06	8.59541e-06	Yes	k__Bacteria	p__Proteobacteria	c__Deltaproteobacteria	o__Desulfovibrionales	f__Desulfovibrionaceae	g__Desulfovibrio	s__Desulfovibrio_piger
s__Campylobacter_gracilis	ESLD Patients_vs_HC	1.26592	0.32825	0.00013112	0.000381067	Yes	k__Bacteria	p__Proteobacteria	c__Epsilonproteobacteria	o__Campylobacterales	f__Campylobacteraceae	g__Campylobacter	s__Campylobacter_gracilis
s__Klebsiella_variicola	ESLD Patients_vs_HC	1.24162	0.473471	0.00901698	0.01823	Yes	k__Bacteria	p__Proteobacteria	c__Gammaproteobacteria	o__Enterobacterales	f__Enterobacteriaceae	g__Klebsiella	s__Klebsiella_variicola
s__Haemophilus_parainfluenzae	ESLD Patients_vs_HC	1.4138	0.429147	0.00106113	0.00243667	Yes	k__Bacteria	p__Proteobacteria	c__Gammaproteobacteria	o__Pasteurellales	f__Pasteurellaceae	g__Haemophilus	s__Haemophilus_parainfluenzae
s__Proteobacteria_bacterium_CAG_139	ESLD Patients_vs_HC	1.77363	0.616766	0.00421564	0.00891033	Yes	k__Bacteria	p__Proteobacteria	c__Proteobacteria_unclassified	o__Proteobacteria_unclassified	f__Proteobacteria_unclassified	g__Proteobacteria_unclassified	s__Proteobacteria_bacterium_CAG_139
s__Akkermansia_muciniphila	ESLD Patients_vs_HC	-3.77685	0.653487	1.37091e-08	9.80725e-08	Yes	k__Bacteria	p__Verrucomicrobia	c__Verrucomicrobiae	o__Verrucomicrobiales	f__Akkermansiaceae	g__Akkermansia	s__Akkermansia_muciniphila
s__Actinobaculum_sp_oral_taxon_183	LTR_vs_HC	1.28275	0.250623	4.51432e-07	9.02863e-07	Yes	k__Bacteria	p__Actinobacteria	c__Actinobacteria	o__Actinomycetales	f__Actinomycetaceae	g__Actinobaculum	s__Actinobaculum_sp_oral_taxon_183
s__Actinomyces_graevenitzii	LTR_vs_HC	0.836475	0.220954	0.000173226	0.000280175	Yes	k__Bacteria	p__Actinobacteria	c__Actinobacteria	o__Actinomycetales	f__Actinomycetaceae	g__Actinomyces	s__Actinomyces_graevenitzii
s__Actinomyces_odontolyticus	LTR_vs_HC	1.88588	0.318187	6.00178e-09	1.36138e-08	Yes	k__Bacteria	p__Actinobacteria	c__Actinobacteria	o__Actinomycetales	f__Actinomycetaceae	g__Actinomyces	s__Actinomyces_odontolyticus
s__Actinomyces_oris	LTR_vs_HC	0.621804	0.297777	0.0373249	0.0499455	Yes	k__Bacteria	p__Actinobacteria	c__Actinobacteria	o__Actinomycetales	f__Actinomycetaceae	g__Actinomyces	s__Actinomyces_oris
s__Actinomyces_sp_HMSC035G02	LTR_vs_HC	1.62179	0.249379	2.02386e-10	4.8888e-10	Yes	k__Bacteria	p__Actinobacteria	c__Actinobacteria	o__Actinomycetales	f__Actinomycetaceae	g__Actinomyces	s__Actinomyces_sp_HMSC035G02
s__Actinomyces_sp_HPA0247	LTR_vs_HC	0.890095	0.26153	0.000722789	0.00110196	Yes	k__Bacteria	p__Actinobacteria	c__Actinobacteria	o__Actinomycetales	f__Actinomycetaceae	g__Actinomyces	s__Actinomyces_sp_HPA0247
s__Actinomyces_sp_S6_Spd3	LTR_vs_HC	1.68709	0.197158	1.67889e-16	5.78284e-16	Yes	k__Bacteria	p__Actinobacteria	c__Actinobacteria	o__Actinomycetales	f__Actinomycetaceae	g__Actinomyces	s__Actinomyces_sp_S6_Spd3
s__Actinomyces_sp_oral_taxon_181	LTR_vs_HC	2.0029	0.233275	1.35105e-16	4.74142e-16	Yes	k__Bacteria	p__Actinobacteria	c__Actinobacteria	o__Actinomycetales	f__Actinomycetaceae	g__Actinomyces	s__Actinomyces_sp_oral_taxon_181
s__Bifidobacterium_adolescentis	LTR_vs_HC	-8.36839	0.390784	2.22382e-71	4.1363e-69	Yes	k__Bacteria	p__Actinobacteria	c__Actinobacteria	o__Bifidobacteriales	f__Bifidobacteriaceae	g__Bifidobacterium	s__Bifidobacterium_adolescentis
s__Bifidobacterium_bifidum	LTR_vs_HC	-1.29844	0.424944	0.00237505	0.00345125	Yes	k__Bacteria	p__Actinobacteria	c__Actinobacteria	o__Bifidobacteriales	f__Bifidobacteriaceae	g__Bifidobacterium	s__Bifidobacterium_bifidum
s__Bifidobacterium_longum	LTR_vs_HC	-4.98711	0.410997	1.21093e-29	8.34194e-29	Yes	k__Bacteria	p__Actinobacteria	c__Actinobacteria	o__Bifidobacteriales	f__Bifidobacteriaceae	g__Bifidobacterium	s__Bifidobacterium_longum
s__Scardovia_wiggsiae	LTR_vs_HC	1.51736	0.218759	1.349e-11	3.53399e-11	Yes	k__Bacteria	p__Actinobacteria	c__Actinobacteria	o__Bifidobacteriales	f__Bifidobacteriaceae	g__Scardovia	s__Scardovia_wiggsiae
s__Rothia_mucilaginosa	LTR_vs_HC	2.45627	0.319378	8.73702e-14	2.70848e-13	Yes	k__Bacteria	p__Actinobacteria	c__Actinobacteria	o__Micrococcales	f__Micrococcaceae	g__Rothia	s__Rothia_mucilaginosa
s__Olsenella_scatoligenes	LTR_vs_HC	-0.54404	0.24712	0.0281871	0.0379914	Yes	k__Bacteria	p__Actinobacteria	c__Coriobacteriia	o__Coriobacteriales	f__Atopobiaceae	g__Olsenella	s__Olsenella_scatoligenes
s__Collinsella_aerofaciens	LTR_vs_HC	-5.36947	0.370859	1.65437e-39	2.36702e-38	Yes	k__Bacteria	p__Actinobacteria	c__Coriobacteriia	o__Coriobacteriales	f__Coriobacteriaceae	g__Collinsella	s__Collinsella_aerofaciens
s__Collinsella_stercoris	LTR_vs_HC	-2.78062	0.278351	1.9995e-21	8.26461e-21	Yes	k__Bacteria	p__Actinobacteria	c__Coriobacteriia	o__Coriobacteriales	f__Coriobacteriaceae	g__Collinsella	s__Collinsella_stercoris
s__.Collinsella._massiliensis	LTR_vs_HC	-0.725522	0.305186	0.017841	0.0244002	Yes	k__Bacteria	p__Actinobacteria	c__Coriobacteriia	o__Coriobacteriales	f__Coriobacteriaceae	g__Enorma	s__.Collinsella._massiliensis
s__Adlercreutzia_equolifaciens	LTR_vs_HC	-2.68821	0.37356	2.4849e-12	7.11063e-12	Yes	k__Bacteria	p__Actinobacteria	c__Coriobacteriia	o__Eggerthellales	f__Eggerthellaceae	g__Adlercreutzia	s__Adlercreutzia_equolifaciens
s__Asaccharobacter_celatus	LTR_vs_HC	-3.42017	0.38172	7.8025e-18	2.84562e-17	Yes	k__Bacteria	p__Actinobacteria	c__Coriobacteriia	o__Eggerthellales	f__Eggerthellaceae	g__Asaccharobacter	s__Asaccharobacter_celatus
s__Eggerthella_lenta	LTR_vs_HC	2.91365	0.442895	1.27598e-10	3.1228e-10	Yes	k__Bacteria	p__Actinobacteria	c__Coriobacteriia	o__Eggerthellales	f__Eggerthellaceae	g__Eggerthella	s__Eggerthella_lenta
s__Enterorhabdus_caecimuris	LTR_vs_HC	0.901745	0.24684	0.000288385	0.00046241	Yes	k__Bacteria	p__Actinobacteria	c__Coriobacteriia	o__Eggerthellales	f__Eggerthellaceae	g__Enterorhabdus	s__Enterorhabdus_caecimuris
s__Gordonibacter_pamelaeae	LTR_vs_HC	1.83486	0.381369	2.02775e-06	3.80971e-06	Yes	k__Bacteria	p__Actinobacteria	c__Coriobacteriia	o__Eggerthellales	f__Eggerthellaceae	g__Gordonibacter	s__Gordonibacter_pamelaeae
s__Slackia_isoflavoniconvertens	LTR_vs_HC	-3.06958	0.458821	6.39496e-11	1.6294e-10	Yes	k__Bacteria	p__Actinobacteria	c__Coriobacteriia	o__Eggerthellales	f__Eggerthellaceae	g__Slackia	s__Slackia_isoflavoniconvertens
s__Bacteroides_caccae	LTR_vs_HC	-2.78696	0.457047	2.2566e-09	5.24659e-09	Yes	k__Bacteria	p__Bacteroidetes	c__Bacteroidia	o__Bacteroidales	f__Bacteroidaceae	g__Bacteroides	s__Bacteroides_caccae
s__Bacteroides_dorei	LTR_vs_HC	-2.26762	0.488944	4.57819e-06	8.34846e-06	Yes	k__Bacteria	p__Bacteroidetes	c__Bacteroidia	o__Bacteroidales	f__Bacteroidaceae	g__Bacteroides	s__Bacteroides_dorei
s__Bacteroides_eggerthii	LTR_vs_HC	-1.04131	0.438013	0.0178392	0.0244002	Yes	k__Bacteria	p__Bacteroidetes	c__Bacteroidia	o__Bacteroidales	f__Bacteroidaceae	g__Bacteroides	s__Bacteroides_eggerthii
s__Bacteroides_fragilis	LTR_vs_HC	1.89436	0.495282	0.000148642	0.000246852	Yes	k__Bacteria	p__Bacteroidetes	c__Bacteroidia	o__Bacteroidales	f__Bacteroidaceae	g__Bacteroides	s__Bacteroides_fragilis
s__Bacteroides_sp_CAG_144	LTR_vs_HC	-2.37696	0.360432	1.15533e-10	2.90394e-10	Yes	k__Bacteria	p__Bacteroidetes	c__Bacteroidia	o__Bacteroidales	f__Bacteroidaceae	g__Bacteroides	s__Bacteroides_sp_CAG_144
s__Bacteroides_xylanisolvens	LTR_vs_HC	-1.27782	0.428089	0.00298521	0.00427115	Yes	k__Bacteria	p__Bacteroidetes	c__Bacteroidia	o__Bacteroidales	f__Bacteroidaceae	g__Bacteroides	s__Bacteroides_xylanisolvens
s__Barnesiella_intestinihominis	LTR_vs_HC	-2.34264	0.473466	1.0491e-06	2.01169e-06	Yes	k__Bacteria	p__Bacteroidetes	c__Bacteroidia	o__Bacteroidales	f__Barnesiellaceae	g__Barnesiella	s__Barnesiella_intestinihominis
s__Butyricimonas_virosa	LTR_vs_HC	-1.99841	0.345273	1.30856e-08	2.89753e-08	Yes	k__Bacteria	p__Bacteroidetes	c__Bacteroidia	o__Bacteroidales	f__Odoribacteraceae	g__Butyricimonas	s__Butyricimonas_virosa
s__Odoribacter_splanchnicus	LTR_vs_HC	-3.81433	0.381356	1.80372e-21	7.80214e-21	Yes	k__Bacteria	p__Bacteroidetes	c__Bacteroidia	o__Bacteroidales	f__Odoribacteraceae	g__Odoribacter	s__Odoribacter_splanchnicus
s__Paraprevotella_xylaniphila	LTR_vs_HC	-1.58297	0.462098	0.000667582	0.00103475	Yes	k__Bacteria	p__Bacteroidetes	c__Bacteroidia	o__Bacteroidales	f__Prevotellaceae	g__Paraprevotella	s__Paraprevotella_xylaniphila
s__Prevotella_copri	LTR_vs_HC	-5.28965	0.490545	2.32913e-24	1.11081e-23	Yes	k__Bacteria	p__Bacteroidetes	c__Bacteroidia	o__Bacteroidales	f__Prevotellaceae	g__Prevotella	s__Prevotella_copri
s__Prevotella_sp_CAG_279	LTR_vs_HC	-1.74217	0.44833	0.000116696	0.000195544	Yes	k__Bacteria	p__Bacteroidetes	c__Bacteroidia	o__Bacteroidales	f__Prevotellaceae	g__Prevotella	s__Prevotella_sp_CAG_279
s__Alistipes_finegoldii	LTR_vs_HC	-2.04663	0.397307	3.82352e-07	7.99072e-07	Yes	k__Bacteria	p__Bacteroidetes	c__Bacteroidia	o__Bacteroidales	f__Rikenellaceae	g__Alistipes	s__Alistipes_finegoldii
s__Alistipes_indistinctus	LTR_vs_HC	-4.89097	0.418234	6.92642e-28	4.29438e-27	Yes	k__Bacteria	p__Bacteroidetes	c__Bacteroidia	o__Bacteroidales	f__Rikenellaceae	g__Alistipes	s__Alistipes_indistinctus
s__Alistipes_onderdonkii	LTR_vs_HC	0.915217	0.357547	0.0107896	0.0150892	Yes	k__Bacteria	p__Bacteroidetes	c__Bacteroidia	o__Bacteroidales	f__Rikenellaceae	g__Alistipes	s__Alistipes_onderdonkii
s__Alistipes_putredinis	LTR_vs_HC	-4.91276	0.435097	2.63375e-26	1.39965e-25	Yes	k__Bacteria	p__Bacteroidetes	c__Bacteroidia	o__Bacteroidales	f__Rikenellaceae	g__Alistipes	s__Alistipes_putredinis
s__Alistipes_shahii	LTR_vs_HC	-5.09566	0.415187	3.31832e-30	2.46883e-29	Yes	k__Bacteria	p__Bacteroidetes	c__Bacteroidia	o__Bacteroidales	f__Rikenellaceae	g__Alistipes	s__Alistipes_shahii
s__Parabacteroides_distasonis	LTR_vs_HC	-1.12949	0.448139	0.0120542	0.016732	Yes	k__Bacteria	p__Bacteroidetes	c__Bacteroidia	o__Bacteroidales	f__Tannerellaceae	g__Parabacteroides	s__Parabacteroides_distasonis
s__Parabacteroides_merdae	LTR_vs_HC	-1.28035	0.491799	0.00952411	0.0134203	Yes	k__Bacteria	p__Bacteroidetes	c__Bacteroidia	o__Bacteroidales	f__Tannerellaceae	g__Parabacteroides	s__Parabacteroides_merdae
s__Lactobacillus_delbrueckii	LTR_vs_HC	0.975052	0.315067	0.00208813	0.0030582	Yes	k__Bacteria	p__Firmicutes	c__Bacilli	o__Lactobacillales	f__Lactobacillaceae	g__Lactobacillus	s__Lactobacillus_delbrueckii
s__Lactobacillus_fermentum	LTR_vs_HC	2.63337	0.263582	1.98217e-21	8.26461e-21	Yes	k__Bacteria	p__Firmicutes	c__Bacilli	o__Lactobacillales	f__Lactobacillaceae	g__Lactobacillus	s__Lactobacillus_fermentum
s__Streptococcus_gordonii	LTR_vs_HC	1.95821	0.23186	3.85357e-16	1.30321e-15	Yes	k__Bacteria	p__Firmicutes	c__Bacilli	o__Lactobacillales	f__Streptococcaceae	g__Streptococcus	s__Streptococcus_gordonii
s__Streptococcus_mitis	LTR_vs_HC	2.94814	0.241557	6.28316e-30	4.49488e-29	Yes	k__Bacteria	p__Firmicutes	c__Bacilli	o__Lactobacillales	f__Streptococcaceae	g__Streptococcus	s__Streptococcus_mitis
s__Streptococcus_oralis	LTR_vs_HC	1.90208	0.19643	2.48959e-20	9.85241e-20	Yes	k__Bacteria	p__Firmicutes	c__Bacilli	o__Lactobacillales	f__Streptococcaceae	g__Streptococcus	s__Streptococcus_oralis
s__Streptococcus_parasanguinis	LTR_vs_HC	5.94732	0.325987	1.54816e-56	9.59861e-55	Yes	k__Bacteria	p__Firmicutes	c__Bacilli	o__Lactobacillales	f__Streptococcaceae	g__Streptococcus	s__Streptococcus_parasanguinis
s__Streptococcus_salivarius	LTR_vs_HC	4.23106	0.343868	2.48032e-30	1.92225e-29	Yes	k__Bacteria	p__Firmicutes	c__Bacilli	o__Lactobacillales	f__Streptococcaceae	g__Streptococcus	s__Streptococcus_salivarius
s__Clostridium_bolteae_CAG_59	LTR_vs_HC	2.73574	0.245419	9.49579e-26	4.90616e-25	Yes	k__Bacteria	p__Firmicutes	c__Clostridia	o__Clostridiales	f__Clostridiaceae	g__Clostridium	s__Clostridium_bolteae_CAG_59
s__Clostridium_sp_CAG_167	LTR_vs_HC	-1.86458	0.349258	1.46423e-07	3.13043e-07	Yes	k__Bacteria	p__Firmicutes	c__Clostridia	o__Clostridiales	f__Clostridiaceae	g__Clostridium	s__Clostridium_sp_CAG_167
s__Clostridium_sp_CAG_242	LTR_vs_HC	1.99505	0.266833	3.79744e-13	1.12115e-12	Yes	k__Bacteria	p__Firmicutes	c__Clostridia	o__Clostridiales	f__Clostridiaceae	g__Clostridium	s__Clostridium_sp_CAG_242
s__Clostridium_sp_CAG_58	LTR_vs_HC	1.43843	0.42716	0.000821462	0.00124221	Yes	k__Bacteria	p__Firmicutes	c__Clostridia	o__Clostridiales	f__Clostridiaceae	g__Clostridium	s__Clostridium_sp_CAG_58
s__Hungatella_hathewayi	LTR_vs_HC	5.30121	0.303905	7.74167e-53	3.59988e-51	Yes	k__Bacteria	p__Firmicutes	c__Clostridia	o__Clostridiales	f__Clostridiaceae	g__Hungatella	s__Hungatella_hathewayi
s__Eubacterium_hallii	LTR_vs_HC	-2.55455	0.356102	2.88337e-12	8.00458e-12	Yes	k__Bacteria	p__Firmicutes	c__Clostridia	o__Clostridiales	f__Eubacteriaceae	g__Eubacterium	s__Eubacterium_hallii
s__Eubacterium_ramulus	LTR_vs_HC	-1.43449	0.318323	8.34499e-06	1.48342e-05	Yes	k__Bacteria	p__Firmicutes	c__Clostridia	o__Clostridiales	f__Eubacteriaceae	g__Eubacterium	s__Eubacterium_ramulus
s__Eubacterium_sp_CAG_251	LTR_vs_HC	-1.89858	0.396763	2.29553e-06	4.26968e-06	Yes	k__Bacteria	p__Firmicutes	c__Clostridia	o__Clostridiales	f__Eubacteriaceae	g__Eubacterium	s__Eubacterium_sp_CAG_251
s__Eubacterium_ventriosum	LTR_vs_HC	-0.989619	0.297662	0.000955023	0.00143253	Yes	k__Bacteria	p__Firmicutes	c__Clostridia	o__Clostridiales	f__Eubacteriaceae	g__Eubacterium	s__Eubacterium_ventriosum
s__Anaerotignum_lactatifermentans	LTR_vs_HC	5.88339	0.374099	4.95843e-45	1.15283e-43	Yes	k__Bacteria	p__Firmicutes	c__Clostridia	o__Clostridiales	f__Lachnospiraceae	g__Anaerotignum	s__Anaerotignum_lactatifermentans
s__Blautia_obeum	LTR_vs_HC	-1.53151	0.366912	3.56984e-05	6.09166e-05	Yes	k__Bacteria	p__Firmicutes	c__Clostridia	o__Clostridiales	f__Lachnospiraceae	g__Blautia	s__Blautia_obeum
s__Blautia_sp_CAG_257	LTR_vs_HC	3.10118	0.286098	1.42474e-24	7.16223e-24	Yes	k__Bacteria	p__Firmicutes	c__Clostridia	o__Clostridiales	f__Lachnospiraceae	g__Blautia	s__Blautia_sp_CAG_257
s__Blautia_wexlerae	LTR_vs_HC	2.81662	0.369699	1.43841e-13	4.31523e-13	Yes	k__Bacteria	p__Firmicutes	c__Clostridia	o__Clostridiales	f__Lachnospiraceae	g__Blautia	s__Blautia_wexlerae
s__Ruminococcus_gnavus	LTR_vs_HC	5.80464	0.361626	1.71952e-46	6.39663e-45	Yes	k__Bacteria	p__Firmicutes	c__Clostridia	o__Clostridiales	f__Lachnospiraceae	g__Blautia	s__Ruminococcus_gnavus
s__Ruminococcus_torques	LTR_vs_HC	-3.09298	0.373343	1.26455e-15	4.12644e-15	Yes	k__Bacteria	p__Firmicutes	c__Clostridia	o__Clostridiales	f__Lachnospiraceae	g__Blautia	s__Ruminococcus_torques
s__Butyrivibrio_crossotus	LTR_vs_HC	-1.82835	0.355707	4.04596e-07	8.26976e-07	Yes	k__Bacteria	p__Firmicutes	c__Clostridia	o__Clostridiales	f__Lachnospiraceae	g__Butyrivibrio	s__Butyrivibrio_crossotus
s__Coprococcus_catus	LTR_vs_HC	-1.27246	0.362639	0.000493557	0.000771442	Yes	k__Bacteria	p__Firmicutes	c__Clostridia	o__Clostridiales	f__Lachnospiraceae	g__Coprococcus	s__Coprococcus_catus
s__Coprococcus_comes	LTR_vs_HC	-3.10067	0.369476	5.73257e-16	1.90403e-15	Yes	k__Bacteria	p__Firmicutes	c__Clostridia	o__Clostridiales	f__Lachnospiraceae	g__Coprococcus	s__Coprococcus_comes
s__Coprococcus_eutactus	LTR_vs_HC	-3.63186	0.399013	2.58038e-18	9.59901e-18	Yes	k__Bacteria	p__Firmicutes	c__Clostridia	o__Clostridiales	f__Lachnospiraceae	g__Coprococcus	s__Coprococcus_eutactus
s__Dorea_formicigenerans	LTR_vs_HC	-2.25852	0.343256	1.26765e-10	3.1228e-10	Yes	k__Bacteria	p__Firmicutes	c__Clostridia	o__Clostridiales	f__Lachnospiraceae	g__Dorea	s__Dorea_formicigenerans
s__Dorea_longicatena	LTR_vs_HC	-4.23485	0.366971	2.81124e-27	1.63404e-26	Yes	k__Bacteria	p__Firmicutes	c__Clostridia	o__Clostridiales	f__Lachnospiraceae	g__Dorea	s__Dorea_longicatena
s__Eisenbergiella_massiliensis	LTR_vs_HC	1.91441	0.273358	8.75726e-12	2.36065e-11	Yes	k__Bacteria	p__Firmicutes	c__Clostridia	o__Clostridiales	f__Lachnospiraceae	g__Eisenbergiella	s__Eisenbergiella_massiliensis
s__Eisenbergiella_tayi	LTR_vs_HC	1.35789	0.241223	3.12831e-08	6.84548e-08	Yes	k__Bacteria	p__Firmicutes	c__Clostridia	o__Clostridiales	f__Lachnospiraceae	g__Eisenbergiella	s__Eisenbergiella_tayi
s__Fusicatenibacter_saccharivorans	LTR_vs_HC	-0.946152	0.357932	0.00848425	0.0120463	Yes	k__Bacteria	p__Firmicutes	c__Clostridia	o__Clostridiales	f__Lachnospiraceae	g__Fusicatenibacter	s__Fusicatenibacter_saccharivorans
s__Clostridium_aldenense	LTR_vs_HC	2.85919	0.231327	1.4736e-30	1.24586e-29	Yes	k__Bacteria	p__Firmicutes	c__Clostridia	o__Clostridiales	f__Lachnospiraceae	g__Lachnoclostridium	s__Clostridium_aldenense
s__Clostridium_asparagiforme	LTR_vs_HC	2.10747	0.2935	2.75659e-12	7.76856e-12	Yes	k__Bacteria	p__Firmicutes	c__Clostridia	o__Clostridiales	f__Lachnospiraceae	g__Lachnoclostridium	s__Clostridium_asparagiforme
s__Clostridium_bolteae	LTR_vs_HC	4.53202	0.290436	1.7559e-44	3.62887e-43	Yes	k__Bacteria	p__Firmicutes	c__Clostridia	o__Clostridiales	f__Lachnospiraceae	g__Lachnoclostridium	s__Clostridium_bolteae
s__Clostridium_citroniae	LTR_vs_HC	3.06912	0.29201	2.46244e-23	1.14503e-22	Yes	k__Bacteria	p__Firmicutes	c__Clostridia	o__Clostridiales	f__Lachnospiraceae	g__Lachnoclostridium	s__Clostridium_citroniae
s__Clostridium_clostridioforme	LTR_vs_HC	5.30371	0.34332	8.72206e-44	1.6223e-42	Yes	k__Bacteria	p__Firmicutes	c__Clostridia	o__Clostridiales	f__Lachnospiraceae	g__Lachnoclostridium	s__Clostridium_clostridioforme
s__Clostridium_lavalense	LTR_vs_HC	5.41311	0.343112	2.96724e-45	7.88439e-44	Yes	k__Bacteria	p__Firmicutes	c__Clostridia	o__Clostridiales	f__Lachnospiraceae	g__Lachnoclostridium	s__Clostridium_lavalense
s__Clostridium_saccharolyticum	LTR_vs_HC	4.69303	0.364712	1.20406e-32	1.24419e-31	Yes	k__Bacteria	p__Firmicutes	c__Clostridia	o__Clostridiales	f__Lachnospiraceae	g__Lachnoclostridium	s__Clostridium_saccharolyticum
s__Clostridium_symbiosum	LTR_vs_HC	6.708	0.326602	2.90437e-67	2.70106e-65	Yes	k__Bacteria	p__Firmicutes	c__Clostridia	o__Clostridiales	f__Lachnospiraceae	g__Lachnoclostridium	s__Clostridium_symbiosum
s__Lachnoclostridium_sp_An131	LTR_vs_HC	1.71976	0.22246	6.62164e-14	2.0875e-13	Yes	k__Bacteria	p__Firmicutes	c__Clostridia	o__Clostridiales	f__Lachnospiraceae	g__Lachnoclostridium	s__Lachnoclostridium_sp_An131
s__Lachnoclostridium_sp_An138	LTR_vs_HC	3.05958	0.266285	4.42258e-27	2.49273e-26	Yes	k__Bacteria	p__Firmicutes	c__Clostridia	o__Clostridiales	f__Lachnospiraceae	g__Lachnoclostridium	s__Lachnoclostridium_sp_An138
s__Lachnoclostridium_sp_An14	LTR_vs_HC	2.46975	0.268571	1.23608e-18	4.69205e-18	Yes	k__Bacteria	p__Firmicutes	c__Clostridia	o__Clostridiales	f__Lachnospiraceae	g__Lachnoclostridium	s__Lachnoclostridium_sp_An14
s__Eubacterium_rectale	LTR_vs_HC	-2.47765	0.41188	3.62498e-09	8.32402e-09	Yes	k__Bacteria	p__Firmicutes	c__Clostridia	o__Clostridiales	f__Lachnospiraceae	g__Lachnospiraceae_unclassified	s__Eubacterium_rectale
s__Lachnospira_pectinoschiza	LTR_vs_HC	-1.84804	0.395009	3.79058e-06	6.98068e-06	Yes	k__Bacteria	p__Firmicutes	c__Clostridia	o__Clostridiales	f__Lachnospiraceae	g__Lachnospira	s__Lachnospira_pectinoschiza
s__Roseburia_faecis	LTR_vs_HC	-3.1511	0.452353	1.11377e-11	2.95945e-11	Yes	k__Bacteria	p__Firmicutes	c__Clostridia	o__Clostridiales	f__Lachnospiraceae	g__Roseburia	s__Roseburia_faecis
s__Roseburia_hominis	LTR_vs_HC	-2.31761	0.423799	7.40065e-08	1.60061e-07	Yes	k__Bacteria	p__Firmicutes	c__Clostridia	o__Clostridiales	f__Lachnospiraceae	g__Roseburia	s__Roseburia_hominis
s__Roseburia_intestinalis	LTR_vs_HC	2.2644	0.447453	6.01949e-07	1.19109e-06	Yes	k__Bacteria	p__Firmicutes	c__Clostridia	o__Clostridiales	f__Lachnospiraceae	g__Roseburia	s__Roseburia_intestinalis
s__Roseburia_inulinivorans	LTR_vs_HC	-4.71427	0.400426	3.37384e-28	2.16391e-27	Yes	k__Bacteria	p__Firmicutes	c__Clostridia	o__Clostridiales	f__Lachnospiraceae	g__Roseburia	s__Roseburia_inulinivorans
s__Roseburia_sp_CAG_182	LTR_vs_HC	-1.44211	0.278952	3.48259e-07	7.36094e-07	Yes	k__Bacteria	p__Firmicutes	c__Clostridia	o__Clostridiales	f__Lachnospiraceae	g__Roseburia	s__Roseburia_sp_CAG_182
s__Sellimonas_intestinalis	LTR_vs_HC	3.05231	0.2619	9.95456e-28	5.97274e-27	Yes	k__Bacteria	p__Firmicutes	c__Clostridia	o__Clostridiales	f__Lachnospiraceae	g__Sellimonas	s__Sellimonas_intestinalis
s__Oscillibacter_sp_57_20	LTR_vs_HC	-5.66217	0.454487	5.84529e-31	5.17726e-30	Yes	k__Bacteria	p__Firmicutes	c__Clostridia	o__Clostridiales	f__Oscillospiraceae	g__Oscillibacter	s__Oscillibacter_sp_57_20
s__Oscillibacter_sp_CAG_241	LTR_vs_HC	-4.53522	0.418801	1.56156e-24	7.64344e-24	Yes	k__Bacteria	p__Firmicutes	c__Clostridia	o__Clostridiales	f__Oscillospiraceae	g__Oscillibacter	s__Oscillibacter_sp_CAG_241
s__Agathobaculum_butyriciproducens	LTR_vs_HC	-5.72196	0.361022	1.39787e-45	4.33341e-44	Yes	k__Bacteria	p__Firmicutes	c__Clostridia	o__Clostridiales	f__Ruminococcaceae	g__Agathobaculum	s__Agathobaculum_butyriciproducens
s__Anaeromassilibacillus_sp_An250	LTR_vs_HC	1.30663	0.395684	0.00103291	0.00153696	Yes	k__Bacteria	p__Firmicutes	c__Clostridia	o__Clostridiales	f__Ruminococcaceae	g__Anaeromassilibacillus	s__Anaeromassilibacillus_sp_An250
s__Anaerotruncus_colihominis	LTR_vs_HC	5.15656	0.355185	1.11232e-39	1.72409e-38	Yes	k__Bacteria	p__Firmicutes	c__Clostridia	o__Clostridiales	f__Ruminococcaceae	g__Anaerotruncus	s__Anaerotruncus_colihominis
s__Faecalibacterium_prausnitzii	LTR_vs_HC	-1.62045	0.279441	1.23107e-08	2.75878e-08	Yes	k__Bacteria	p__Firmicutes	c__Clostridia	o__Clostridiales	f__Ruminococcaceae	g__Faecalibacterium	s__Faecalibacterium_prausnitzii
s__Flavonifractor_plautii	LTR_vs_HC	4.38331	0.346347	9.05302e-32	8.4193e-31	Yes	k__Bacteria	p__Firmicutes	c__Clostridia	o__Clostridiales	f__Ruminococcaceae	g__Flavonifractor	s__Flavonifractor_plautii
s__Flavonifractor_sp_An10	LTR_vs_HC	1.15397	0.304209	0.000168164	0.000276801	Yes	k__Bacteria	p__Firmicutes	c__Clostridia	o__Clostridiales	f__Ruminococcaceae	g__Flavonifractor	s__Flavonifractor_sp_An10
s__Gemmiger_formicilis	LTR_vs_HC	-4.38936	0.326989	5.64281e-35	6.55977e-34	Yes	k__Bacteria	p__Firmicutes	c__Clostridia	o__Clostridiales	f__Ruminococcaceae	g__Gemmiger	s__Gemmiger_formicilis
s__Pseudoflavonifractor_capillosus	LTR_vs_HC	3.26921	0.32428	9.30205e-22	4.21995e-21	Yes	k__Bacteria	p__Firmicutes	c__Clostridia	o__Clostridiales	f__Ruminococcaceae	g__Pseudoflavonifractor	s__Pseudoflavonifractor_capillosus
s__Pseudoflavonifractor_sp_An184	LTR_vs_HC	1.56496	0.41295	0.000170559	0.00027828	Yes	k__Bacteria	p__Firmicutes	c__Clostridia	o__Clostridiales	f__Ruminococcaceae	g__Pseudoflavonifractor	s__Pseudoflavonifractor_sp_An184
s__Clostridium_leptum	LTR_vs_HC	1.64353	0.320979	4.46657e-07	9.02863e-07	Yes	k__Bacteria	p__Firmicutes	c__Clostridia	o__Clostridiales	f__Ruminococcaceae	g__Ruminococcaceae_unclassified	s__Clostridium_leptum
s__Eubacterium_siraeum	LTR_vs_HC	-3.18596	0.452642	6.96941e-12	1.90634e-11	Yes	k__Bacteria	p__Firmicutes	c__Clostridia	o__Clostridiales	f__Ruminococcaceae	g__Ruminococcaceae_unclassified	s__Eubacterium_siraeum
s__Ruminococcaceae_bacterium_D16	LTR_vs_HC	2.91261	0.299008	1.55436e-20	6.28504e-20	Yes	k__Bacteria	p__Firmicutes	c__Clostridia	o__Clostridiales	f__Ruminococcaceae	g__Ruminococcaceae_unclassified	s__Ruminococcaceae_bacterium_D16
s__Ruminococcaceae_bacterium_D5	LTR_vs_HC	-1.04239	0.325267	0.00144444	0.00213227	Yes	k__Bacteria	p__Firmicutes	c__Clostridia	o__Clostridiales	f__Ruminococcaceae	g__Ruminococcaceae_unclassified	s__Ruminococcaceae_bacterium_D5
s__Ruminococcus_bicirculans	LTR_vs_HC	1.50699	0.440362	0.000675873	0.00103895	Yes	k__Bacteria	p__Firmicutes	c__Clostridia	o__Clostridiales	f__Ruminococcaceae	g__Ruminococcus	s__Ruminococcus_bicirculans
s__Ruminococcus_bromii	LTR_vs_HC	-3.14476	0.501091	7.94837e-10	1.89538e-09	Yes	k__Bacteria	p__Firmicutes	c__Clostridia	o__Clostridiales	f__Ruminococcaceae	g__Ruminococcus	s__Ruminococcus_bromii
s__Ruminococcus_lactaris	LTR_vs_HC	-1.7335	0.401392	1.91795e-05	3.36381e-05	Yes	k__Bacteria	p__Firmicutes	c__Clostridia	o__Clostridiales	f__Ruminococcaceae	g__Ruminococcus	s__Ruminococcus_lactaris
s__Clostridium_innocuum	LTR_vs_HC	4.16925	0.292211	1.36134e-38	1.80864e-37	Yes	k__Bacteria	p__Firmicutes	c__Erysipelotrichia	o__Erysipelotrichales	f__Erysipelotrichaceae	g__Erysipelatoclostridium	s__Clostridium_innocuum
s__Clostridium_spiroforme	LTR_vs_HC	2.14145	0.242328	2.01063e-17	7.19187e-17	Yes	k__Bacteria	p__Firmicutes	c__Erysipelotrichia	o__Erysipelotrichales	f__Erysipelotrichaceae	g__Erysipelatoclostridium	s__Clostridium_spiroforme
s__Erysipelatoclostridium_ramosum	LTR_vs_HC	2.71088	0.270465	1.51436e-21	6.70644e-21	Yes	k__Bacteria	p__Firmicutes	c__Erysipelotrichia	o__Erysipelotrichales	f__Erysipelotrichaceae	g__Erysipelatoclostridium	s__Erysipelatoclostridium_ramosum
s__Holdemanella_biformis	LTR_vs_HC	-1.32722	0.294571	8.37414e-06	1.48342e-05	Yes	k__Bacteria	p__Firmicutes	c__Erysipelotrichia	o__Erysipelotrichales	f__Erysipelotrichaceae	g__Holdemanella	s__Holdemanella_biformis
s__Holdemania_filiformis	LTR_vs_HC	0.755533	0.331838	0.0232489	0.0315643	Yes	k__Bacteria	p__Firmicutes	c__Erysipelotrichia	o__Erysipelotrichales	f__Erysipelotrichaceae	g__Holdemania	s__Holdemania_filiformis
s__Firmicutes_bacterium_CAG_110	LTR_vs_HC	-5.19686	0.409462	6.42794e-32	6.29261e-31	Yes	k__Bacteria	p__Firmicutes	c__Firmicutes_unclassified	o__Firmicutes_unclassified	f__Firmicutes_unclassified	g__Firmicutes_unclassified	s__Firmicutes_bacterium_CAG_110
s__Firmicutes_bacterium_CAG_145	LTR_vs_HC	1.72157	0.253574	3.43577e-11	8.87573e-11	Yes	k__Bacteria	p__Firmicutes	c__Firmicutes_unclassified	o__Firmicutes_unclassified	f__Firmicutes_unclassified	g__Firmicutes_unclassified	s__Firmicutes_bacterium_CAG_145
s__Firmicutes_bacterium_CAG_170	LTR_vs_HC	-3.04421	0.399496	1.42396e-13	4.31523e-13	Yes	k__Bacteria	p__Firmicutes	c__Firmicutes_unclassified	o__Firmicutes_unclassified	f__Firmicutes_unclassified	g__Firmicutes_unclassified	s__Firmicutes_bacterium_CAG_170
s__Firmicutes_bacterium_CAG_238	LTR_vs_HC	-1.00259	0.282704	0.000429882	0.000677611	Yes	k__Bacteria	p__Firmicutes	c__Firmicutes_unclassified	o__Firmicutes_unclassified	f__Firmicutes_unclassified	g__Firmicutes_unclassified	s__Firmicutes_bacterium_CAG_238
s__Firmicutes_bacterium_CAG_83	LTR_vs_HC	-2.21457	0.440147	6.95814e-07	1.36233e-06	Yes	k__Bacteria	p__Firmicutes	c__Firmicutes_unclassified	o__Firmicutes_unclassified	f__Firmicutes_unclassified	g__Firmicutes_unclassified	s__Firmicutes_bacterium_CAG_83
s__Firmicutes_bacterium_CAG_95	LTR_vs_HC	-2.0575	0.333979	1.56604e-09	3.68712e-09	Yes	k__Bacteria	p__Firmicutes	c__Firmicutes_unclassified	o__Firmicutes_unclassified	f__Firmicutes_unclassified	g__Firmicutes_unclassified	s__Firmicutes_bacterium_CAG_95
s__Phascolarctobacterium_faecium	LTR_vs_HC	1.65915	0.404887	4.91767e-05	8.31534e-05	Yes	k__Bacteria	p__Firmicutes	c__Negativicutes	o__Acidaminococcales	f__Acidaminococcaceae	g__Phascolarctobacterium	s__Phascolarctobacterium_faecium
s__Phascolarctobacterium_succinatutens	LTR_vs_HC	-2.07391	0.480441	1.9351e-05	3.36381e-05	Yes	k__Bacteria	p__Firmicutes	c__Negativicutes	o__Acidaminococcales	f__Acidaminococcaceae	g__Phascolarctobacterium	s__Phascolarctobacterium_succinatutens
s__Veillonella_atypica	LTR_vs_HC	4.89881	0.330071	4.24297e-41	7.17448e-40	Yes	k__Bacteria	p__Firmicutes	c__Negativicutes	o__Veillonellales	f__Veillonellaceae	g__Veillonella	s__Veillonella_atypica
s__Veillonella_dispar	LTR_vs_HC	4.10131	0.307185	1.14007e-34	1.24737e-33	Yes	k__Bacteria	p__Firmicutes	c__Negativicutes	o__Veillonellales	f__Veillonellaceae	g__Veillonella	s__Veillonella_dispar
s__Veillonella_infantium	LTR_vs_HC	2.98123	0.251527	1.63096e-28	1.08342e-27	Yes	k__Bacteria	p__Firmicutes	c__Negativicutes	o__Veillonellales	f__Veillonellaceae	g__Veillonella	s__Veillonella_infantium
s__Veillonella_parvula	LTR_vs_HC	4.43664	0.359911	2.00505e-30	1.62147e-29	Yes	k__Bacteria	p__Firmicutes	c__Negativicutes	o__Veillonellales	f__Veillonellaceae	g__Veillonella	s__Veillonella_parvula
s__Veillonella_sp_T11011_6	LTR_vs_HC	1.90524	0.202808	2.56177e-19	9.92688e-19	Yes	k__Bacteria	p__Firmicutes	c__Negativicutes	o__Veillonellales	f__Veillonellaceae	g__Veillonella	s__Veillonella_sp_T11011_6
s__Victivallis_vadensis	LTR_vs_HC	-1.11726	0.309933	0.000345948	0.000549968	Yes	k__Bacteria	p__Lentisphaerae	c__Lentisphaeria	o__Victivallales	f__Victivallaceae	g__Victivallis	s__Victivallis_vadensis
s__Turicimonas_muris	LTR_vs_HC	2.29369	0.288465	1.40093e-14	4.49263e-14	Yes	k__Bacteria	p__Proteobacteria	c__Betaproteobacteria	o__Burkholderiales	f__Sutterellaceae	g__Turicimonas	s__Turicimonas_muris
s__Bilophila_wadsworthia	LTR_vs_HC	-2.08215	0.431877	1.93388e-06	3.67043e-06	Yes	k__Bacteria	p__Proteobacteria	c__Deltaproteobacteria	o__Desulfovibrionales	f__Desulfovibrionaceae	g__Bilophila	s__Bilophila_wadsworthia
s__Desulfovibrio_piger	LTR_vs_HC	-3.70722	0.497058	4.30349e-13	1.2507e-12	Yes	k__Bacteria	p__Proteobacteria	c__Deltaproteobacteria	o__Desulfovibrionales	f__Desulfovibrionaceae	g__Desulfovibrio	s__Desulfovibrio_piger
s__Campylobacter_gracilis	LTR_vs_HC	2.64784	0.23231	1.01235e-26	5.53816e-26	Yes	k__Bacteria	p__Proteobacteria	c__Epsilonproteobacteria	o__Campylobacterales	f__Campylobacteraceae	g__Campylobacter	s__Campylobacter_gracilis
s__Escherichia_coli	LTR_vs_HC	2.05866	0.492587	3.49172e-05	6.01352e-05	Yes	k__Bacteria	p__Proteobacteria	c__Gammaproteobacteria	o__Enterobacterales	f__Enterobacteriaceae	g__Escherichia	s__Escherichia_coli
s__Klebsiella_variicola	LTR_vs_HC	1.01987	0.335086	0.00246944	0.00356059	Yes	k__Bacteria	p__Proteobacteria	c__Gammaproteobacteria	o__Enterobacterales	f__Enterobacteriaceae	g__Klebsiella	s__Klebsiella_variicola
s__Haemophilus_parainfluenzae	LTR_vs_HC	1.56266	0.303717	3.94385e-07	8.15063e-07	Yes	k__Bacteria	p__Proteobacteria	c__Gammaproteobacteria	o__Pasteurellales	f__Pasteurellaceae	g__Haemophilus	s__Haemophilus_parainfluenzae
s__Haemophilus_sp_HMSC71H05	LTR_vs_HC	1.07648	0.232822	4.88746e-06	8.8259e-06	Yes	k__Bacteria	p__Proteobacteria	c__Gammaproteobacteria	o__Pasteurellales	f__Pasteurellaceae	g__Haemophilus	s__Haemophilus_sp_HMSC71H05
s__Proteobacteria_bacterium_CAG_139	LTR_vs_HC	2.16961	0.436499	9.39329e-07	1.81995e-06	Yes	k__Bacteria	p__Proteobacteria	c__Proteobacteria_unclassified	o__Proteobacteria_unclassified	f__Proteobacteria_unclassified	g__Proteobacteria_unclassified	s__Proteobacteria_bacterium_CAG_139
s__Akkermansia_muciniphila	LTR_vs_HC	-6.33072	0.462487	4.23218e-36	5.24791e-35	Yes	k__Bacteria	p__Verrucomicrobia	c__Verrucomicrobiae	o__Verrucomicrobiales	f__Akkermansiaceae	g__Akkermansia	s__Akkermansia_muciniphila
s__Actinobaculum_sp_oral_taxon_183	LTR_vs_ESLD Patients	1.36004	0.367802	0.000243348	0.00181051	Yes	k__Bacteria	p__Actinobacteria	c__Actinobacteria	o__Actinomycetales	f__Actinomycetaceae	g__Actinobaculum	s__Actinobaculum_sp_oral_taxon_183
s__Actinomyces_odontolyticus	LTR_vs_ESLD Patients	1.47689	0.466956	0.00166435	0.00884484	Yes	k__Bacteria	p__Actinobacteria	c__Actinobacteria	o__Actinomycetales	f__Actinomycetaceae	g__Actinomyces	s__Actinomyces_odontolyticus
s__Actinomyces_sp_S6_Spd3	LTR_vs_ESLD Patients	1.06349	0.289339	0.000264836	0.0018946	Yes	k__Bacteria	p__Actinobacteria	c__Actinobacteria	o__Actinomycetales	f__Actinomycetaceae	g__Actinomyces	s__Actinomyces_sp_S6_Spd3
s__Bifidobacterium_adolescentis	LTR_vs_ESLD Patients	-1.84217	0.573495	0.00140832	0.0079378	Yes	k__Bacteria	p__Actinobacteria	c__Actinobacteria	o__Bifidobacteriales	f__Bifidobacteriaceae	g__Bifidobacterium	s__Bifidobacterium_adolescentis
s__Bifidobacterium_dentium	LTR_vs_ESLD Patients	-2.26345	0.403025	3.3573e-08	8.92083e-07	Yes	k__Bacteria	p__Actinobacteria	c__Actinobacteria	o__Bifidobacteriales	f__Bifidobacteriaceae	g__Bifidobacterium	s__Bifidobacterium_dentium
s__Rothia_mucilaginosa	LTR_vs_ESLD Patients	1.71608	0.468703	0.000279569	0.00192592	Yes	k__Bacteria	p__Actinobacteria	c__Actinobacteria	o__Micrococcales	f__Micrococcaceae	g__Rothia	s__Rothia_mucilaginosa
s__Asaccharobacter_celatus	LTR_vs_ESLD Patients	-1.38547	0.560193	0.0137457	0.0491675	Yes	k__Bacteria	p__Actinobacteria	c__Coriobacteriia	o__Eggerthellales	f__Eggerthellaceae	g__Asaccharobacter	s__Asaccharobacter_celatus
s__Bacteroides_caccae	LTR_vs_ESLD Patients	-1.77343	0.67074	0.00846905	0.0335158	Yes	k__Bacteria	p__Bacteroidetes	c__Bacteroidia	o__Bacteroidales	f__Bacteroidaceae	g__Bacteroides	s__Bacteroides_caccae
s__Bacteroides_sp_CAG_144	LTR_vs_ESLD Patients	-1.34967	0.528952	0.0110405	0.042782	Yes	k__Bacteria	p__Bacteroidetes	c__Bacteroidia	o__Bacteroidales	f__Bacteroidaceae	g__Bacteroides	s__Bacteroides_sp_CAG_144
s__Butyricimonas_virosa	LTR_vs_ESLD Patients	-1.4535	0.506705	0.00431069	0.0200447	Yes	k__Bacteria	p__Bacteroidetes	c__Bacteroidia	o__Bacteroidales	f__Odoribacteraceae	g__Butyricimonas	s__Butyricimonas_virosa
s__Odoribacter_splanchnicus	LTR_vs_ESLD Patients	-3.59736	0.559659	3.20151e-10	1.98493e-08	Yes	k__Bacteria	p__Bacteroidetes	c__Bacteroidia	o__Bacteroidales	f__Odoribacteraceae	g__Odoribacter	s__Odoribacter_splanchnicus
s__Alistipes_indistinctus	LTR_vs_ESLD Patients	-2.11007	0.61378	0.00063887	0.00396099	Yes	k__Bacteria	p__Bacteroidetes	c__Bacteroidia	o__Bacteroidales	f__Rikenellaceae	g__Alistipes	s__Alistipes_indistinctus
s__Parabacteroides_johnsonii	LTR_vs_ESLD Patients	-1.36849	0.456896	0.00288857	0.0143979	Yes	k__Bacteria	p__Bacteroidetes	c__Bacteroidia	o__Bacteroidales	f__Tannerellaceae	g__Parabacteroides	s__Parabacteroides_johnsonii
s__Lactobacillus_fermentum	LTR_vs_ESLD Patients	1.1663	0.38682	0.00270884	0.0139957	Yes	k__Bacteria	p__Firmicutes	c__Bacilli	o__Lactobacillales	f__Lactobacillaceae	g__Lactobacillus	s__Lactobacillus_fermentum
s__Streptococcus_mitis	LTR_vs_ESLD Patients	1.05978	0.354497	0.00294151	0.0143979	Yes	k__Bacteria	p__Firmicutes	c__Bacilli	o__Lactobacillales	f__Streptococcaceae	g__Streptococcus	s__Streptococcus_mitis
s__Streptococcus_parasanguinis	LTR_vs_ESLD Patients	1.28758	0.478402	0.00737023	0.031156	Yes	k__Bacteria	p__Firmicutes	c__Bacilli	o__Lactobacillales	f__Streptococcaceae	g__Streptococcus	s__Streptococcus_parasanguinis
s__Streptococcus_salivarius	LTR_vs_ESLD Patients	1.8668	0.504643	0.000241967	0.00181051	Yes	k__Bacteria	p__Firmicutes	c__Bacilli	o__Lactobacillales	f__Streptococcaceae	g__Streptococcus	s__Streptococcus_salivarius
s__Clostridium_bolteae_CAG_59	LTR_vs_ESLD Patients	1.95809	0.360164	8.76627e-08	2.03816e-06	Yes	k__Bacteria	p__Firmicutes	c__Clostridia	o__Clostridiales	f__Clostridiaceae	g__Clostridium	s__Clostridium_bolteae_CAG_59
s__Hungatella_hathewayi	LTR_vs_ESLD Patients	2.51251	0.445995	3.05576e-08	8.92083e-07	Yes	k__Bacteria	p__Firmicutes	c__Clostridia	o__Clostridiales	f__Clostridiaceae	g__Hungatella	s__Hungatella_hathewayi
s__Eubacterium_hallii	LTR_vs_ESLD Patients	-2.1156	0.522598	6.03992e-05	0.000534965	Yes	k__Bacteria	p__Firmicutes	c__Clostridia	o__Clostridiales	f__Eubacteriaceae	g__Eubacterium	s__Eubacterium_hallii
s__Eubacterium_ramulus	LTR_vs_ESLD Patients	-1.66025	0.467155	0.000418088	0.00268153	Yes	k__Bacteria	p__Firmicutes	c__Clostridia	o__Clostridiales	f__Eubacteriaceae	g__Eubacterium	s__Eubacterium_ramulus
s__Anaerotignum_lactatifermentans	LTR_vs_ESLD Patients	2.96956	0.549009	1.01423e-07	2.09608e-06	Yes	k__Bacteria	p__Firmicutes	c__Clostridia	o__Clostridiales	f__Lachnospiraceae	g__Anaerotignum	s__Anaerotignum_lactatifermentans
s__Blautia_wexlerae	LTR_vs_ESLD Patients	1.85575	0.542552	0.000680141	0.00408085	Yes	k__Bacteria	p__Firmicutes	c__Clostridia	o__Clostridiales	f__Lachnospiraceae	g__Blautia	s__Blautia_wexlerae
s__Ruminococcus_gnavus	LTR_vs_ESLD Patients	1.41772	0.530704	0.00781749	0.0316098	Yes	k__Bacteria	p__Firmicutes	c__Clostridia	o__Clostridiales	f__Lachnospiraceae	g__Blautia	s__Ruminococcus_gnavus
s__Ruminococcus_torques	LTR_vs_ESLD Patients	-1.37121	0.547899	0.0126667	0.0461963	Yes	k__Bacteria	p__Firmicutes	c__Clostridia	o__Clostridiales	f__Lachnospiraceae	g__Blautia	s__Ruminococcus_torques
s__Coprococcus_catus	LTR_vs_ESLD Patients	-1.69208	0.53219	0.00157357	0.00860835	Yes	k__Bacteria	p__Firmicutes	c__Clostridia	o__Clostridiales	f__Lachnospiraceae	g__Coprococcus	s__Coprococcus_catus
s__Dorea_formicigenerans	LTR_vs_ESLD Patients	-2.08607	0.503746	4.10233e-05	0.000448843	Yes	k__Bacteria	p__Firmicutes	c__Clostridia	o__Clostridiales	f__Lachnospiraceae	g__Dorea	s__Dorea_formicigenerans
s__Dorea_longicatena	LTR_vs_ESLD Patients	-1.52839	0.538548	0.00473763	0.0214927	Yes	k__Bacteria	p__Firmicutes	c__Clostridia	o__Clostridiales	f__Lachnospiraceae	g__Dorea	s__Dorea_longicatena
s__Clostridium_aldenense	LTR_vs_ESLD Patients	1.55408	0.339484	6.03374e-06	7.48184e-05	Yes	k__Bacteria	p__Firmicutes	c__Clostridia	o__Clostridiales	f__Lachnospiraceae	g__Lachnoclostridium	s__Clostridium_aldenense
s__Clostridium_bolteae	LTR_vs_ESLD Patients	1.87626	0.42623	1.33059e-05	0.000154681	Yes	k__Bacteria	p__Firmicutes	c__Clostridia	o__Clostridiales	f__Lachnospiraceae	g__Lachnoclostridium	s__Clostridium_bolteae
s__Clostridium_clostridioforme	LTR_vs_ESLD Patients	2.04698	0.503839	5.68836e-05	0.000534965	Yes	k__Bacteria	p__Firmicutes	c__Clostridia	o__Clostridiales	f__Lachnospiraceae	g__Lachnoclostridium	s__Clostridium_clostridioforme
s__Clostridium_lavalense	LTR_vs_ESLD Patients	3.02004	0.503534	4.01327e-09	1.49294e-07	Yes	k__Bacteria	p__Firmicutes	c__Clostridia	o__Clostridiales	f__Lachnospiraceae	g__Lachnoclostridium	s__Clostridium_lavalense
s__Clostridium_symbiosum	LTR_vs_ESLD Patients	3.25113	0.479305	3.57267e-11	3.32258e-09	Yes	k__Bacteria	p__Firmicutes	c__Clostridia	o__Clostridiales	f__Lachnospiraceae	g__Lachnoclostridium	s__Clostridium_symbiosum
s__Lachnoclostridium_sp_An138	LTR_vs_ESLD Patients	1.25592	0.390786	0.00140042	0.0079378	Yes	k__Bacteria	p__Firmicutes	c__Clostridia	o__Clostridiales	f__Lachnospiraceae	g__Lachnoclostridium	s__Lachnoclostridium_sp_An138
s__Roseburia_inulinivorans	LTR_vs_ESLD Patients	-4.03724	0.587644	2.05654e-11	3.32258e-09	Yes	k__Bacteria	p__Firmicutes	c__Clostridia	o__Clostridiales	f__Lachnospiraceae	g__Roseburia	s__Roseburia_inulinivorans
s__Agathobaculum_butyriciproducens	LTR_vs_ESLD Patients	-2.6595	0.529818	7.3754e-07	1.37182e-05	Yes	k__Bacteria	p__Firmicutes	c__Clostridia	o__Clostridiales	f__Ruminococcaceae	g__Agathobaculum	s__Agathobaculum_butyriciproducens
s__Anaerotruncus_colihominis	LTR_vs_ESLD Patients	1.85675	0.521252	0.000405678	0.00268153	Yes	k__Bacteria	p__Firmicutes	c__Clostridia	o__Clostridiales	f__Ruminococcaceae	g__Anaerotruncus	s__Anaerotruncus_colihominis
s__Flavonifractor_plautii	LTR_vs_ESLD Patients	1.2724	0.508281	0.0126429	0.0461963	Yes	k__Bacteria	p__Firmicutes	c__Clostridia	o__Clostridiales	f__Ruminococcaceae	g__Flavonifractor	s__Flavonifractor_plautii
s__Gemmiger_formicilis	LTR_vs_ESLD Patients	-2.22781	0.479872	4.47966e-06	5.95154e-05	Yes	k__Bacteria	p__Firmicutes	c__Clostridia	o__Clostridiales	f__Ruminococcaceae	g__Gemmiger	s__Gemmiger_formicilis
s__Pseudoflavonifractor_capillosus	LTR_vs_ESLD Patients	1.33383	0.475898	0.00527732	0.0228275	Yes	k__Bacteria	p__Firmicutes	c__Clostridia	o__Clostridiales	f__Ruminococcaceae	g__Pseudoflavonifractor	s__Pseudoflavonifractor_capillosus
s__Ruminococcaceae_bacterium_D16	LTR_vs_ESLD Patients	1.2902	0.438809	0.00344242	0.0164177	Yes	k__Bacteria	p__Firmicutes	c__Clostridia	o__Clostridiales	f__Ruminococcaceae	g__Ruminococcaceae_unclassified	s__Ruminococcaceae_bacterium_D16
s__Ruminococcus_bicirculans	LTR_vs_ESLD Patients	2.63672	0.646253	5.2957e-05	0.000534965	Yes	k__Bacteria	p__Firmicutes	c__Clostridia	o__Clostridiales	f__Ruminococcaceae	g__Ruminococcus	s__Ruminococcus_bicirculans
s__Ruminococcus_bromii	LTR_vs_ESLD Patients	-3.6679	0.735376	8.62828e-07	1.45896e-05	Yes	k__Bacteria	p__Firmicutes	c__Clostridia	o__Clostridiales	f__Ruminococcaceae	g__Ruminococcus	s__Ruminococcus_bromii
s__Clostridium_innocuum	LTR_vs_ESLD Patients	1.71553	0.428834	7.34941e-05	0.000621359	Yes	k__Bacteria	p__Firmicutes	c__Erysipelotrichia	o__Erysipelotrichales	f__Erysipelotrichaceae	g__Erysipelatoclostridium	s__Clostridium_innocuum
s__Clostridium_spiroforme	LTR_vs_ESLD Patients	0.951759	0.355629	0.00770644	0.0316098	Yes	k__Bacteria	p__Firmicutes	c__Erysipelotrichia	o__Erysipelotrichales	f__Erysipelotrichaceae	g__Erysipelatoclostridium	s__Clostridium_spiroforme
s__Veillonella_atypica	LTR_vs_ESLD Patients	3.01412	0.484396	1.08958e-09	5.06653e-08	Yes	k__Bacteria	p__Firmicutes	c__Negativicutes	o__Veillonellales	f__Veillonellaceae	g__Veillonella	s__Veillonella_atypica
s__Veillonella_dispar	LTR_vs_ESLD Patients	2.14963	0.450809	2.48538e-06	3.85234e-05	Yes	k__Bacteria	p__Firmicutes	c__Negativicutes	o__Veillonellales	f__Veillonellaceae	g__Veillonella	s__Veillonella_dispar
s__Veillonella_infantium	LTR_vs_ESLD Patients	1.73282	0.369129	3.52035e-06	5.03681e-05	Yes	k__Bacteria	p__Firmicutes	c__Negativicutes	o__Veillonellales	f__Veillonellaceae	g__Veillonella	s__Veillonella_infantium
s__Veillonella_parvula	LTR_vs_ESLD Patients	1.33362	0.528187	0.0119035	0.0451845	Yes	k__Bacteria	p__Firmicutes	c__Negativicutes	o__Veillonellales	f__Veillonellaceae	g__Veillonella	s__Veillonella_parvula
s__Veillonella_sp_T11011_6	LTR_vs_ESLD Patients	0.840324	0.297631	0.00495516	0.0219443	Yes	k__Bacteria	p__Firmicutes	c__Negativicutes	o__Veillonellales	f__Veillonellaceae	g__Veillonella	s__Veillonella_sp_T11011_6
s__Campylobacter_gracilis	LTR_vs_ESLD Patients	1.38192	0.340926	5.91183e-05	0.000534965	Yes	k__Bacteria	p__Proteobacteria	c__Epsilonproteobacteria	o__Campylobacterales	f__Campylobacteraceae	g__Campylobacter	s__Campylobacter_gracilis
s__Akkermansia_muciniphila	LTR_vs_ESLD Patients	-2.55388	0.678723	0.000189429	0.0015319	Yes	k__Bacteria	p__Verrucomicrobia	c__Verrucomicrobiae	o__Verrucomicrobiales	f__Akkermansiaceae	g__Akkermansia	s__Akkermansia_muciniphila
s__Actinobaculum_sp_oral_taxon_183	ESLD Patients_vs_HC	-0.0772941	0.354126	0.827316	0.845499	No	k__Bacteria	p__Actinobacteria	c__Actinobacteria	o__Actinomycetales	f__Actinomycetaceae	g__Actinobaculum	s__Actinobaculum_sp_oral_taxon_183
s__Actinomyces_graevenitzii	ESLD Patients_vs_HC	0.204533	0.312204	0.51271	0.592324	No	k__Bacteria	p__Actinobacteria	c__Actinobacteria	o__Actinomycetales	f__Actinomycetaceae	g__Actinomyces	s__Actinomyces_graevenitzii
s__Actinomyces_odontolyticus	ESLD Patients_vs_HC	0.408984	0.449594	0.363463	0.459892	No	k__Bacteria	p__Actinobacteria	c__Actinobacteria	o__Actinomycetales	f__Actinomycetaceae	g__Actinomyces	s__Actinomyces_odontolyticus
s__Actinomyces_oris	ESLD Patients_vs_HC	-0.104451	0.420754	0.804052	0.826263	No	k__Bacteria	p__Actinobacteria	c__Actinobacteria	o__Actinomycetales	f__Actinomycetaceae	g__Actinomyces	s__Actinomyces_oris
s__Actinomyces_sp_HPA0247	ESLD Patients_vs_HC	0.612365	0.369537	0.0981683	0.144915	No	k__Bacteria	p__Actinobacteria	c__Actinobacteria	o__Actinomycetales	f__Actinomycetaceae	g__Actinomyces	s__Actinomyces_sp_HPA0247
s__Rothia_mucilaginosa	ESLD Patients_vs_HC	0.740183	0.451276	0.101637	0.147691	No	k__Bacteria	p__Actinobacteria	c__Actinobacteria	o__Micrococcales	f__Micrococcaceae	g__Rothia	s__Rothia_mucilaginosa
s__Olsenella_scatoligenes	ESLD Patients_vs_HC	-0.520545	0.349176	0.136694	0.192045	No	k__Bacteria	p__Actinobacteria	c__Coriobacteriia	o__Coriobacteriales	f__Atopobiaceae	g__Olsenella	s__Olsenella_scatoligenes
s__Collinsella_intestinalis	ESLD Patients_vs_HC	0.745721	0.40262	0.064632	0.105452	No	k__Bacteria	p__Actinobacteria	c__Coriobacteriia	o__Coriobacteriales	f__Coriobacteriaceae	g__Collinsella	s__Collinsella_intestinalis
s__Enorma_massiliensis	ESLD Patients_vs_HC	0.561987	0.460395	0.222829	0.296045	No	k__Bacteria	p__Actinobacteria	c__Coriobacteriia	o__Coriobacteriales	f__Coriobacteriaceae	g__Enorma	s__Enorma_massiliensis
s__.Collinsella._massiliensis	ESLD Patients_vs_HC	0.294848	0.431223	0.494473	0.574825	No	k__Bacteria	p__Actinobacteria	c__Coriobacteriia	o__Coriobacteriales	f__Coriobacteriaceae	g__Enorma	s__.Collinsella._massiliensis
s__Bacteroides_caccae	ESLD Patients_vs_HC	-1.01353	0.645801	0.117229	0.166447	No	k__Bacteria	p__Bacteroidetes	c__Bacteroidia	o__Bacteroidales	f__Bacteroidaceae	g__Bacteroides	s__Bacteroides_caccae
s__Bacteroides_cellulosilyticus	ESLD Patients_vs_HC	0.374245	0.664715	0.573695	0.637236	No	k__Bacteria	p__Bacteroidetes	c__Bacteroidia	o__Bacteroidales	f__Bacteroidaceae	g__Bacteroides	s__Bacteroides_cellulosilyticus
s__Bacteroides_clarus	ESLD Patients_vs_HC	-0.0959251	0.520376	0.853828	0.863109	No	k__Bacteria	p__Bacteroidetes	c__Bacteroidia	o__Bacteroidales	f__Bacteroidaceae	g__Bacteroides	s__Bacteroides_clarus
s__Bacteroides_dorei	ESLD Patients_vs_HC	-0.507179	0.690869	0.463246	0.543115	No	k__Bacteria	p__Bacteroidetes	c__Bacteroidia	o__Bacteroidales	f__Bacteroidaceae	g__Bacteroides	s__Bacteroides_dorei
s__Bacteroides_eggerthii	ESLD Patients_vs_HC	-0.728702	0.618905	0.239634	0.313886	No	k__Bacteria	p__Bacteroidetes	c__Bacteroidia	o__Bacteroidales	f__Bacteroidaceae	g__Bacteroides	s__Bacteroides_eggerthii
s__Bacteroides_finegoldii	ESLD Patients_vs_HC	-0.835977	0.498948	0.0945097	0.14063	No	k__Bacteria	p__Bacteroidetes	c__Bacteroidia	o__Bacteroidales	f__Bacteroidaceae	g__Bacteroides	s__Bacteroides_finegoldii
s__Bacteroides_intestinalis	ESLD Patients_vs_HC	0.883669	0.495495	0.0751694	0.11555	No	k__Bacteria	p__Bacteroidetes	c__Bacteroidia	o__Bacteroidales	f__Bacteroidaceae	g__Bacteroides	s__Bacteroides_intestinalis
s__Bacteroides_massiliensis	ESLD Patients_vs_HC	0.372774	0.592493	0.529551	0.604273	No	k__Bacteria	p__Bacteroidetes	c__Bacteroidia	o__Bacteroidales	f__Bacteroidaceae	g__Bacteroides	s__Bacteroides_massiliensis
s__Bacteroides_plebeius	ESLD Patients_vs_HC	-0.343187	0.556332	0.537618	0.606042	No	k__Bacteria	p__Bacteroidetes	c__Bacteroidia	o__Bacteroidales	f__Bacteroidaceae	g__Bacteroides	s__Bacteroides_plebeius
s__Bacteroides_salyersiae	ESLD Patients_vs_HC	0.0903289	0.455493	0.842889	0.856707	No	k__Bacteria	p__Bacteroidetes	c__Bacteroidia	o__Bacteroidales	f__Bacteroidaceae	g__Bacteroides	s__Bacteroides_salyersiae
s__Bacteroides_sp_CAG_144	ESLD Patients_vs_HC	-1.02729	0.509285	0.0442543	0.0749894	No	k__Bacteria	p__Bacteroidetes	c__Bacteroidia	o__Bacteroidales	f__Bacteroidaceae	g__Bacteroides	s__Bacteroides_sp_CAG_144
s__Bacteroides_stercoris	ESLD Patients_vs_HC	-1.15559	0.72217	0.110238	0.157725	No	k__Bacteria	p__Bacteroidetes	c__Bacteroidia	o__Bacteroidales	f__Bacteroidaceae	g__Bacteroides	s__Bacteroides_stercoris
s__Bacteroides_thetaiotaomicron	ESLD Patients_vs_HC	0.831579	0.669107	0.214558	0.287107	No	k__Bacteria	p__Bacteroidetes	c__Bacteroidia	o__Bacteroidales	f__Bacteroidaceae	g__Bacteroides	s__Bacteroides_thetaiotaomicron
s__Bacteroides_uniformis	ESLD Patients_vs_HC	0.36569	0.488825	0.454777	0.543115	No	k__Bacteria	p__Bacteroidetes	c__Bacteroidia	o__Bacteroidales	f__Bacteroidaceae	g__Bacteroides	s__Bacteroides_uniformis
s__Bacteroides_vulgatus	ESLD Patients_vs_HC	-0.908476	0.560631	0.10581	0.152564	No	k__Bacteria	p__Bacteroidetes	c__Bacteroidia	o__Bacteroidales	f__Bacteroidaceae	g__Bacteroides	s__Bacteroides_vulgatus
s__Bacteroides_xylanisolvens	ESLD Patients_vs_HC	0.0388794	0.604882	0.948778	0.948778	No	k__Bacteria	p__Bacteroidetes	c__Bacteroidia	o__Bacteroidales	f__Bacteroidaceae	g__Bacteroides	s__Bacteroides_xylanisolvens
s__Coprobacter_fastidiosus	ESLD Patients_vs_HC	0.727946	0.514248	0.157573	0.217101	No	k__Bacteria	p__Bacteroidetes	c__Bacteroidia	o__Bacteroidales	f__Barnesiellaceae	g__Coprobacter	s__Coprobacter_fastidiosus
s__Coprobacter_secundus	ESLD Patients_vs_HC	-0.120242	0.32907	0.714978	0.751333	No	k__Bacteria	p__Bacteroidetes	c__Bacteroidia	o__Bacteroidales	f__Barnesiellaceae	g__Coprobacter	s__Coprobacter_secundus
s__Butyricimonas_synergistica	ESLD Patients_vs_HC	0.250174	0.341568	0.464276	0.543115	No	k__Bacteria	p__Bacteroidetes	c__Bacteroidia	o__Bacteroidales	f__Odoribacteraceae	g__Butyricimonas	s__Butyricimonas_synergistica
s__Butyricimonas_virosa	ESLD Patients_vs_HC	-0.544915	0.487865	0.264595	0.344159	No	k__Bacteria	p__Bacteroidetes	c__Bacteroidia	o__Bacteroidales	f__Odoribacteraceae	g__Butyricimonas	s__Butyricimonas_virosa
s__Odoribacter_splanchnicus	ESLD Patients_vs_HC	-0.216971	0.53885	0.687386	0.726442	No	k__Bacteria	p__Bacteroidetes	c__Bacteroidia	o__Bacteroidales	f__Odoribacteraceae	g__Odoribacter	s__Odoribacter_splanchnicus
s__Paraprevotella_clara	ESLD Patients_vs_HC	0.189345	0.41352	0.647247	0.691885	No	k__Bacteria	p__Bacteroidetes	c__Bacteroidia	o__Bacteroidales	f__Prevotellaceae	g__Paraprevotella	s__Paraprevotella_clara
s__Paraprevotella_xylaniphila	ESLD Patients_vs_HC	-1.14866	0.652937	0.0791937	0.120738	No	k__Bacteria	p__Bacteroidetes	c__Bacteroidia	o__Bacteroidales	f__Prevotellaceae	g__Paraprevotella	s__Paraprevotella_xylaniphila
s__Prevotella_sp_CAG_279	ESLD Patients_vs_HC	-0.80524	0.633484	0.204315	0.275381	No	k__Bacteria	p__Bacteroidetes	c__Bacteroidia	o__Bacteroidales	f__Prevotellaceae	g__Prevotella	s__Prevotella_sp_CAG_279
s__Prevotella_stercorea	ESLD Patients_vs_HC	-0.841699	0.455835	0.0654523	0.105862	No	k__Bacteria	p__Bacteroidetes	c__Bacteroidia	o__Bacteroidales	f__Prevotellaceae	g__Prevotella	s__Prevotella_stercorea
s__Alistipes_inops	ESLD Patients_vs_HC	-0.790966	0.814057	0.331735	0.422622	No	k__Bacteria	p__Bacteroidetes	c__Bacteroidia	o__Bacteroidales	f__Rikenellaceae	g__Alistipes	s__Alistipes_inops
s__Alistipes_sp_An31A	ESLD Patients_vs_HC	-0.7661	0.514716	0.137323	0.192045	No	k__Bacteria	p__Bacteroidetes	c__Bacteroidia	o__Bacteroidales	f__Rikenellaceae	g__Alistipes	s__Alistipes_sp_An31A
s__Parabacteroides_distasonis	ESLD Patients_vs_HC	0.382591	0.633213	0.546001	0.611784	No	k__Bacteria	p__Bacteroidetes	c__Bacteroidia	o__Bacteroidales	f__Tannerellaceae	g__Parabacteroides	s__Parabacteroides_distasonis
s__Parabacteroides_goldsteinii	ESLD Patients_vs_HC	-0.397667	0.457666	0.385346	0.480569	No	k__Bacteria	p__Bacteroidetes	c__Bacteroidia	o__Bacteroidales	f__Tannerellaceae	g__Parabacteroides	s__Parabacteroides_goldsteinii
s__Lactobacillus_delbrueckii	ESLD Patients_vs_HC	0.336385	0.445185	0.450266	0.543115	No	k__Bacteria	p__Firmicutes	c__Bacilli	o__Lactobacillales	f__Lactobacillaceae	g__Lactobacillus	s__Lactobacillus_delbrueckii
s__Streptococcus_thermophilus	ESLD Patients_vs_HC	0.407171	0.552917	0.461854	0.543115	No	k__Bacteria	p__Firmicutes	c__Bacilli	o__Lactobacillales	f__Streptococcaceae	g__Streptococcus	s__Streptococcus_thermophilus
s__Christensenella_minuta	ESLD Patients_vs_HC	0.33232	0.302942	0.273218	0.352906	No	k__Bacteria	p__Firmicutes	c__Clostridia	o__Clostridiales	f__Christensenellaceae	g__Christensenella	s__Christensenella_minuta
s__Intestinimonas_butyriciproducens	ESLD Patients_vs_HC	-0.500295	0.600962	0.405558	0.499561	No	k__Bacteria	p__Firmicutes	c__Clostridia	o__Clostridiales	f__Clostridiales_unclassified	g__Intestinimonas	s__Intestinimonas_butyriciproducens
s__Lawsonibacter_asaccharolyticus	ESLD Patients_vs_HC	0.620988	0.434006	0.153148	0.212579	No	k__Bacteria	p__Firmicutes	c__Clostridia	o__Clostridiales	f__Clostridiales_unclassified	g__Lawsonibacter	s__Lawsonibacter_asaccharolyticus
s__Eubacterium_hallii	ESLD Patients_vs_HC	-0.438946	0.503167	0.383456	0.480569	No	k__Bacteria	p__Firmicutes	c__Clostridia	o__Clostridiales	f__Eubacteriaceae	g__Eubacterium	s__Eubacterium_hallii
s__Eubacterium_ramulus	ESLD Patients_vs_HC	0.225766	0.449786	0.615945	0.66608	No	k__Bacteria	p__Firmicutes	c__Clostridia	o__Clostridiales	f__Eubacteriaceae	g__Eubacterium	s__Eubacterium_ramulus
s__Eubacterium_sp_CAG_180	ESLD Patients_vs_HC	-0.227239	0.783174	0.771829	0.802013	No	k__Bacteria	p__Firmicutes	c__Clostridia	o__Clostridiales	f__Eubacteriaceae	g__Eubacterium	s__Eubacterium_sp_CAG_180
s__Eubacterium_sp_CAG_38	ESLD Patients_vs_HC	-0.54111	0.552952	0.328293	0.42112	No	k__Bacteria	p__Firmicutes	c__Clostridia	o__Clostridiales	f__Eubacteriaceae	g__Eubacterium	s__Eubacterium_sp_CAG_38
s__Anaerostipes_hadrus	ESLD Patients_vs_HC	-0.316599	0.595706	0.595347	0.65138	No	k__Bacteria	p__Firmicutes	c__Clostridia	o__Clostridiales	f__Lachnospiraceae	g__Anaerostipes	s__Anaerostipes_hadrus
s__Blautia_obeum	ESLD Patients_vs_HC	-0.286785	0.518441	0.580413	0.638798	No	k__Bacteria	p__Firmicutes	c__Clostridia	o__Clostridiales	f__Lachnospiraceae	g__Blautia	s__Blautia_obeum
s__Blautia_wexlerae	ESLD Patients_vs_HC	0.960865	0.522379	0.0664908	0.106615	No	k__Bacteria	p__Firmicutes	c__Clostridia	o__Clostridiales	f__Lachnospiraceae	g__Blautia	s__Blautia_wexlerae
s__Coprococcus_catus	ESLD Patients_vs_HC	0.419616	0.512403	0.41325	0.505688	No	k__Bacteria	p__Firmicutes	c__Clostridia	o__Clostridiales	f__Lachnospiraceae	g__Coprococcus	s__Coprococcus_catus
s__Dorea_formicigenerans	ESLD Patients_vs_HC	-0.172459	0.485016	0.722321	0.754785	No	k__Bacteria	p__Firmicutes	c__Clostridia	o__Clostridiales	f__Lachnospiraceae	g__Dorea	s__Dorea_formicigenerans
s__Roseburia_intestinalis	ESLD Patients_vs_HC	1.13107	0.632244	0.0742668	0.115114	No	k__Bacteria	p__Firmicutes	c__Clostridia	o__Clostridiales	f__Lachnospiraceae	g__Roseburia	s__Roseburia_intestinalis
s__Roseburia_inulinivorans	ESLD Patients_vs_HC	-0.677032	0.565795	0.232068	0.306133	No	k__Bacteria	p__Firmicutes	c__Clostridia	o__Clostridiales	f__Lachnospiraceae	g__Roseburia	s__Roseburia_inulinivorans
s__Roseburia_sp_CAG_309	ESLD Patients_vs_HC	-0.158441	0.364331	0.663849	0.705577	No	k__Bacteria	p__Firmicutes	c__Clostridia	o__Clostridiales	f__Lachnospiraceae	g__Roseburia	s__Roseburia_sp_CAG_309
s__Oscillibacter_sp_PC13	ESLD Patients_vs_HC	-0.290761	0.336191	0.387555	0.480569	No	k__Bacteria	p__Firmicutes	c__Clostridia	o__Clostridiales	f__Oscillospiraceae	g__Oscillibacter	s__Oscillibacter_sp_PC13
s__Intestinibacter_bartlettii	ESLD Patients_vs_HC	0.277363	0.374459	0.459245	0.543115	No	k__Bacteria	p__Firmicutes	c__Clostridia	o__Clostridiales	f__Peptostreptococcaceae	g__Intestinibacter	s__Intestinibacter_bartlettii
s__Anaeromassilibacillus_sp_An250	ESLD Patients_vs_HC	0.91759	0.559095	0.101428	0.147691	No	k__Bacteria	p__Firmicutes	c__Clostridia	o__Clostridiales	f__Ruminococcaceae	g__Anaeromassilibacillus	s__Anaeromassilibacillus_sp_An250
s__Flavonifractor_sp_An10	ESLD Patients_vs_HC	0.265189	0.429843	0.537573	0.606042	No	k__Bacteria	p__Firmicutes	c__Clostridia	o__Clostridiales	f__Ruminococcaceae	g__Flavonifractor	s__Flavonifractor_sp_An10
s__Harryflintia_acetispora	ESLD Patients_vs_HC	-0.0383236	0.504299	0.939457	0.944535	No	k__Bacteria	p__Firmicutes	c__Clostridia	o__Clostridiales	f__Ruminococcaceae	g__Harryflintia	s__Harryflintia_acetispora
s__Ruminococcaceae_bacterium_D5	ESLD Patients_vs_HC	-0.896151	0.459597	0.0517903	0.0860089	No	k__Bacteria	p__Firmicutes	c__Clostridia	o__Clostridiales	f__Ruminococcaceae	g__Ruminococcaceae_unclassified	s__Ruminococcaceae_bacterium_D5
s__Ruminococcus_bicirculans	ESLD Patients_vs_HC	-1.12973	0.622225	0.0700693	0.110448	No	k__Bacteria	p__Firmicutes	c__Clostridia	o__Clostridiales	f__Ruminococcaceae	g__Ruminococcus	s__Ruminococcus_bicirculans
s__Ruminococcus_bromii	ESLD Patients_vs_HC	0.523143	0.708034	0.460359	0.543115	No	k__Bacteria	p__Firmicutes	c__Clostridia	o__Clostridiales	f__Ruminococcaceae	g__Ruminococcus	s__Ruminococcus_bromii
s__Ruminococcus_lactaris	ESLD Patients_vs_HC	-0.742406	0.56716	0.191182	0.259561	No	k__Bacteria	p__Firmicutes	c__Clostridia	o__Clostridiales	f__Ruminococcaceae	g__Ruminococcus	s__Ruminococcus_lactaris
s__Ruthenibacterium_lactatiformans	ESLD Patients_vs_HC	0.200662	0.358155	0.575568	0.637236	No	k__Bacteria	p__Firmicutes	c__Clostridia	o__Clostridiales	f__Ruminococcaceae	g__Ruthenibacterium	s__Ruthenibacterium_lactatiformans
s__Firmicutes_bacterium_CAG_238	ESLD Patients_vs_HC	-0.784837	0.399457	0.0500342	0.0838411	No	k__Bacteria	p__Firmicutes	c__Firmicutes_unclassified	o__Firmicutes_unclassified	f__Firmicutes_unclassified	g__Firmicutes_unclassified	s__Firmicutes_bacterium_CAG_238
s__Firmicutes_bacterium_CAG_94	ESLD Patients_vs_HC	1.1189	0.611119	0.0677517	0.107708	No	k__Bacteria	p__Firmicutes	c__Firmicutes_unclassified	o__Firmicutes_unclassified	f__Firmicutes_unclassified	g__Firmicutes_unclassified	s__Firmicutes_bacterium_CAG_94
s__Phascolarctobacterium_faecium	ESLD Patients_vs_HC	0.96672	0.572099	0.0917378	0.137607	No	k__Bacteria	p__Firmicutes	c__Negativicutes	o__Acidaminococcales	f__Acidaminococcaceae	g__Phascolarctobacterium	s__Phascolarctobacterium_faecium
s__Phascolarctobacterium_sp_CAG_266	ESLD Patients_vs_HC	0.925658	0.538251	0.0861402	0.130261	No	k__Bacteria	p__Firmicutes	c__Negativicutes	o__Acidaminococcales	f__Acidaminococcaceae	g__Phascolarctobacterium	s__Phascolarctobacterium_sp_CAG_266
s__Phascolarctobacterium_succinatutens	ESLD Patients_vs_HC	-1.307	0.678855	0.0547993	0.0902007	No	k__Bacteria	p__Firmicutes	c__Negativicutes	o__Acidaminococcales	f__Acidaminococcaceae	g__Phascolarctobacterium	s__Phascolarctobacterium_succinatutens
s__Dialister_invisus	ESLD Patients_vs_HC	-0.323488	0.632263	0.609148	0.662582	No	k__Bacteria	p__Firmicutes	c__Negativicutes	o__Veillonellales	f__Veillonellaceae	g__Dialister	s__Dialister_invisus
s__Parasutterella_excrementihominis	ESLD Patients_vs_HC	0.157688	0.621341	0.799773	0.826263	No	k__Bacteria	p__Proteobacteria	c__Betaproteobacteria	o__Burkholderiales	f__Sutterellaceae	g__Parasutterella	s__Parasutterella_excrementihominis
s__Sutterella_parvirubra	ESLD Patients_vs_HC	-0.272809	0.43299	0.528965	0.604273	No	k__Bacteria	p__Proteobacteria	c__Betaproteobacteria	o__Burkholderiales	f__Sutterellaceae	g__Sutterella	s__Sutterella_parvirubra
s__Desulfovibrionaceae_bacterium	ESLD Patients_vs_HC	-0.93994	0.519556	0.0710753	0.111093	No	k__Bacteria	p__Proteobacteria	c__Deltaproteobacteria	o__Desulfovibrionales	f__Desulfovibrionaceae	g__Desulfovibrionaceae_unclassified	s__Desulfovibrionaceae_bacterium
s__Escherichia_coli	ESLD Patients_vs_HC	0.319325	0.696017	0.646599	0.691885	No	k__Bacteria	p__Proteobacteria	c__Gammaproteobacteria	o__Enterobacterales	f__Enterobacteriaceae	g__Escherichia	s__Escherichia_coli
s__Klebsiella_pneumoniae	ESLD Patients_vs_HC	0.7566	0.549812	0.169448	0.231745	No	k__Bacteria	p__Proteobacteria	c__Gammaproteobacteria	o__Enterobacterales	f__Enterobacteriaceae	g__Klebsiella	s__Klebsiella_pneumoniae
s__Haemophilus_sp_HMSC71H05	ESLD Patients_vs_HC	0.663284	0.328973	0.0443486	0.0749894	No	k__Bacteria	p__Proteobacteria	c__Gammaproteobacteria	o__Pasteurellales	f__Pasteurellaceae	g__Haemophilus	s__Haemophilus_sp_HMSC71H05
s__Actinomyces_sp_ICM47	LTR_vs_HC	-0.0820778	0.266239	0.758002	0.778941	No	k__Bacteria	p__Actinobacteria	c__Actinobacteria	o__Actinomycetales	f__Actinomycetaceae	g__Actinomyces	s__Actinomyces_sp_ICM47
s__Bifidobacterium_dentium	LTR_vs_HC	-0.340864	0.274624	0.215155	0.25169	No	k__Bacteria	p__Actinobacteria	c__Actinobacteria	o__Bifidobacteriales	f__Bifidobacteriaceae	g__Bifidobacterium	s__Bifidobacterium_dentium
s__Collinsella_intestinalis	LTR_vs_HC	-0.0908719	0.284943	0.749935	0.774933	No	k__Bacteria	p__Actinobacteria	c__Coriobacteriia	o__Coriobacteriales	f__Coriobacteriaceae	g__Collinsella	s__Collinsella_intestinalis
s__Enorma_massiliensis	LTR_vs_HC	0.322747	0.325831	0.322426	0.365678	No	k__Bacteria	p__Actinobacteria	c__Coriobacteriia	o__Coriobacteriales	f__Coriobacteriaceae	g__Enorma	s__Enorma_massiliensis
s__Bacteroides_cellulosilyticus	LTR_vs_HC	-0.352711	0.470433	0.453778	0.502397	No	k__Bacteria	p__Bacteroidetes	c__Bacteroidia	o__Bacteroidales	f__Bacteroidaceae	g__Bacteroides	s__Bacteroides_cellulosilyticus
s__Bacteroides_clarus	LTR_vs_HC	-0.588251	0.368282	0.110879	0.140722	No	k__Bacteria	p__Bacteroidetes	c__Bacteroidia	o__Bacteroidales	f__Bacteroidaceae	g__Bacteroides	s__Bacteroides_clarus
s__Bacteroides_finegoldii	LTR_vs_HC	-0.323631	0.353117	0.359879	0.403238	No	k__Bacteria	p__Bacteroidetes	c__Bacteroidia	o__Bacteroidales	f__Bacteroidaceae	g__Bacteroides	s__Bacteroides_finegoldii
s__Bacteroides_intestinalis	LTR_vs_HC	-0.156323	0.350673	0.655964	0.685445	No	k__Bacteria	p__Bacteroidetes	c__Bacteroidia	o__Bacteroidales	f__Bacteroidaceae	g__Bacteroides	s__Bacteroides_intestinalis
s__Bacteroides_massiliensis	LTR_vs_HC	-0.668682	0.41932	0.11146	0.140722	No	k__Bacteria	p__Bacteroidetes	c__Bacteroidia	o__Bacteroidales	f__Bacteroidaceae	g__Bacteroides	s__Bacteroides_massiliensis
s__Bacteroides_ovatus	LTR_vs_HC	0.6997	0.475473	0.141806	0.171273	No	k__Bacteria	p__Bacteroidetes	c__Bacteroidia	o__Bacteroidales	f__Bacteroidaceae	g__Bacteroides	s__Bacteroides_ovatus
s__Bacteroides_plebeius	LTR_vs_HC	-0.808967	0.393728	0.0404704	0.0537679	No	k__Bacteria	p__Bacteroidetes	c__Bacteroidia	o__Bacteroidales	f__Bacteroidaceae	g__Bacteroides	s__Bacteroides_plebeius
s__Bacteroides_salyersiae	LTR_vs_HC	0.22766	0.322363	0.480401	0.525616	No	k__Bacteria	p__Bacteroidetes	c__Bacteroidia	o__Bacteroidales	f__Bacteroidaceae	g__Bacteroides	s__Bacteroides_salyersiae
s__Bacteroides_stercoris	LTR_vs_HC	-0.69442	0.511095	0.174901	0.209881	No	k__Bacteria	p__Bacteroidetes	c__Bacteroidia	o__Bacteroidales	f__Bacteroidaceae	g__Bacteroides	s__Bacteroides_stercoris
s__Bacteroides_thetaiotaomicron	LTR_vs_HC	-0.281219	0.473542	0.552891	0.587644	No	k__Bacteria	p__Bacteroidetes	c__Bacteroidia	o__Bacteroidales	f__Bacteroidaceae	g__Bacteroides	s__Bacteroides_thetaiotaomicron
s__Bacteroides_uniformis	LTR_vs_HC	-0.0941444	0.345953	0.785641	0.798521	No	k__Bacteria	p__Bacteroidetes	c__Bacteroidia	o__Bacteroidales	f__Bacteroidaceae	g__Bacteroides	s__Bacteroides_uniformis
s__Bacteroides_vulgatus	LTR_vs_HC	0.10205	0.396771	0.797136	0.805801	No	k__Bacteria	p__Bacteroidetes	c__Bacteroidia	o__Bacteroidales	f__Bacteroidaceae	g__Bacteroides	s__Bacteroides_vulgatus
s__Coprobacter_fastidiosus	LTR_vs_HC	0.0014875	0.363945	0.996741	0.996741	No	k__Bacteria	p__Bacteroidetes	c__Bacteroidia	o__Bacteroidales	f__Barnesiellaceae	g__Coprobacter	s__Coprobacter_fastidiosus
s__Coprobacter_secundus	LTR_vs_HC	-0.147073	0.23289	0.528013	0.567691	No	k__Bacteria	p__Bacteroidetes	c__Bacteroidia	o__Bacteroidales	f__Barnesiellaceae	g__Coprobacter	s__Coprobacter_secundus
s__Butyricimonas_synergistica	LTR_vs_HC	-0.282319	0.241736	0.24345	0.279516	No	k__Bacteria	p__Bacteroidetes	c__Bacteroidia	o__Bacteroidales	f__Odoribacteraceae	g__Butyricimonas	s__Butyricimonas_synergistica
s__Paraprevotella_clara	LTR_vs_HC	-0.215111	0.292657	0.462692	0.509235	No	k__Bacteria	p__Bacteroidetes	c__Bacteroidia	o__Bacteroidales	f__Prevotellaceae	g__Paraprevotella	s__Paraprevotella_clara
s__Prevotella_stercorea	LTR_vs_HC	-0.580766	0.322604	0.0724675	0.0936038	No	k__Bacteria	p__Bacteroidetes	c__Bacteroidia	o__Bacteroidales	f__Prevotellaceae	g__Prevotella	s__Prevotella_stercorea
s__Alistipes_inops	LTR_vs_HC	-1.1795	0.576126	0.0411885	0.0543337	No	k__Bacteria	p__Bacteroidetes	c__Bacteroidia	o__Bacteroidales	f__Rikenellaceae	g__Alistipes	s__Alistipes_inops
s__Alistipes_sp_An31A	LTR_vs_HC	-0.557343	0.364276	0.126693	0.1571	No	k__Bacteria	p__Bacteroidetes	c__Bacteroidia	o__Bacteroidales	f__Rikenellaceae	g__Alistipes	s__Alistipes_sp_An31A
s__Parabacteroides_goldsteinii	LTR_vs_HC	0.301827	0.3239	0.351895	0.396681	No	k__Bacteria	p__Bacteroidetes	c__Bacteroidia	o__Bacteroidales	f__Tannerellaceae	g__Parabacteroides	s__Parabacteroides_goldsteinii
s__Parabacteroides_johnsonii	LTR_vs_HC	0.197788	0.311333	0.525547	0.567691	No	k__Bacteria	p__Bacteroidetes	c__Bacteroidia	o__Bacteroidales	f__Tannerellaceae	g__Parabacteroides	s__Parabacteroides_johnsonii
s__Enterococcus_faecium	LTR_vs_HC	-0.655179	0.339515	0.0542433	0.0710511	No	k__Bacteria	p__Firmicutes	c__Bacilli	o__Lactobacillales	f__Enterococcaceae	g__Enterococcus	s__Enterococcus_faecium
s__Streptococcus_thermophilus	LTR_vs_HC	0.57913	0.391312	0.139556	0.169656	No	k__Bacteria	p__Firmicutes	c__Bacilli	o__Lactobacillales	f__Streptococcaceae	g__Streptococcus	s__Streptococcus_thermophilus
s__Christensenella_minuta	LTR_vs_HC	0.319978	0.214399	0.136258	0.166737	No	k__Bacteria	p__Firmicutes	c__Clostridia	o__Clostridiales	f__Christensenellaceae	g__Christensenella	s__Christensenella_minuta
s__Intestinimonas_butyriciproducens	LTR_vs_HC	0.117816	0.425314	0.781895	0.798521	No	k__Bacteria	p__Firmicutes	c__Clostridia	o__Clostridiales	f__Clostridiales_unclassified	g__Intestinimonas	s__Intestinimonas_butyriciproducens
s__Lawsonibacter_asaccharolyticus	LTR_vs_HC	-0.210973	0.307155	0.492511	0.535714	No	k__Bacteria	p__Firmicutes	c__Clostridia	o__Clostridiales	f__Clostridiales_unclassified	g__Lawsonibacter	s__Lawsonibacter_asaccharolyticus
s__Eubacterium_eligens	LTR_vs_HC	-0.100622	0.427124	0.813862	0.818261	No	k__Bacteria	p__Firmicutes	c__Clostridia	o__Clostridiales	f__Eubacteriaceae	g__Eubacterium	s__Eubacterium_eligens
s__Eubacterium_sp_CAG_180	LTR_vs_HC	0.579691	0.55427	0.296165	0.337955	No	k__Bacteria	p__Firmicutes	c__Clostridia	o__Clostridiales	f__Eubacteriaceae	g__Eubacterium	s__Eubacterium_sp_CAG_180
s__Eubacterium_sp_CAG_38	LTR_vs_HC	0.518362	0.391337	0.185954	0.2214	No	k__Bacteria	p__Firmicutes	c__Clostridia	o__Clostridiales	f__Eubacteriaceae	g__Eubacterium	s__Eubacterium_sp_CAG_38
s__Anaerostipes_hadrus	LTR_vs_HC	-0.557265	0.421594	0.186881	0.2214	No	k__Bacteria	p__Firmicutes	c__Clostridia	o__Clostridiales	f__Lachnospiraceae	g__Anaerostipes	s__Anaerostipes_hadrus
s__Roseburia_sp_CAG_309	LTR_vs_HC	-0.401424	0.257845	0.120186	0.15003	No	k__Bacteria	p__Firmicutes	c__Clostridia	o__Clostridiales	f__Lachnospiraceae	g__Roseburia	s__Roseburia_sp_CAG_309
s__Oscillibacter_sp_PC13	LTR_vs_HC	0.289944	0.23793	0.223607	0.259943	No	k__Bacteria	p__Firmicutes	c__Clostridia	o__Clostridiales	f__Oscillospiraceae	g__Oscillibacter	s__Oscillibacter_sp_PC13
s__Intestinibacter_bartlettii	LTR_vs_HC	0.127298	0.265013	0.631207	0.667071	No	k__Bacteria	p__Firmicutes	c__Clostridia	o__Clostridiales	f__Peptostreptococcaceae	g__Intestinibacter	s__Intestinibacter_bartlettii
s__Harryflintia_acetispora	LTR_vs_HC	0.618582	0.356903	0.0837215	0.107395	No	k__Bacteria	p__Firmicutes	c__Clostridia	o__Clostridiales	f__Ruminococcaceae	g__Harryflintia	s__Harryflintia_acetispora
s__Ruthenibacterium_lactatiformans	LTR_vs_HC	0.328565	0.253475	0.195531	0.230182	No	k__Bacteria	p__Firmicutes	c__Clostridia	o__Clostridiales	f__Ruminococcaceae	g__Ruthenibacterium	s__Ruthenibacterium_lactatiformans
s__Firmicutes_bacterium_CAG_94	LTR_vs_HC	0.343886	0.432502	0.426955	0.475531	No	k__Bacteria	p__Firmicutes	c__Firmicutes_unclassified	o__Firmicutes_unclassified	f__Firmicutes_unclassified	g__Firmicutes_unclassified	s__Firmicutes_bacterium_CAG_94
s__Acidaminococcus_intestini	LTR_vs_HC	0.527316	0.349472	0.132003	0.1626	No	k__Bacteria	p__Firmicutes	c__Negativicutes	o__Acidaminococcales	f__Acidaminococcaceae	g__Acidaminococcus	s__Acidaminococcus_intestini
s__Phascolarctobacterium_sp_CAG_266	LTR_vs_HC	0.16376	0.380932	0.667473	0.693575	No	k__Bacteria	p__Firmicutes	c__Negativicutes	o__Acidaminococcales	f__Acidaminococcaceae	g__Phascolarctobacterium	s__Phascolarctobacterium_sp_CAG_266
s__Dialister_invisus	LTR_vs_HC	-0.204006	0.447466	0.648664	0.681647	No	k__Bacteria	p__Firmicutes	c__Negativicutes	o__Veillonellales	f__Veillonellaceae	g__Dialister	s__Dialister_invisus
s__Parasutterella_excrementihominis	LTR_vs_HC	-0.515336	0.439737	0.241827	0.279377	No	k__Bacteria	p__Proteobacteria	c__Betaproteobacteria	o__Burkholderiales	f__Sutterellaceae	g__Parasutterella	s__Parasutterella_excrementihominis
s__Sutterella_parvirubra	LTR_vs_HC	-0.189616	0.306437	0.536365	0.573356	No	k__Bacteria	p__Proteobacteria	c__Betaproteobacteria	o__Burkholderiales	f__Sutterellaceae	g__Sutterella	s__Sutterella_parvirubra
s__Desulfovibrionaceae_bacterium	LTR_vs_HC	-0.585527	0.367702	0.111972	0.140722	No	k__Bacteria	p__Proteobacteria	c__Deltaproteobacteria	o__Desulfovibrionales	f__Desulfovibrionaceae	g__Desulfovibrionaceae_unclassified	s__Desulfovibrionaceae_bacterium
s__Klebsiella_pneumoniae	LTR_vs_HC	0.739757	0.389114	0.0579	0.0753105	No	k__Bacteria	p__Proteobacteria	c__Gammaproteobacteria	o__Enterobacterales	f__Enterobacteriaceae	g__Klebsiella	s__Klebsiella_pneumoniae
s__Actinomyces_graevenitzii	LTR_vs_ESLD Patients	0.631942	0.324261	0.0519093	0.135988	No	k__Bacteria	p__Actinobacteria	c__Actinobacteria	o__Actinomycetales	f__Actinomycetaceae	g__Actinomyces	s__Actinomyces_graevenitzii
s__Actinomyces_oris	LTR_vs_ESLD Patients	0.726255	0.437002	0.0972031	0.205452	No	k__Bacteria	p__Actinobacteria	c__Actinobacteria	o__Actinomycetales	f__Actinomycetaceae	g__Actinomyces	s__Actinomyces_oris
s__Actinomyces_sp_HMSC035G02	LTR_vs_ESLD Patients	0.693224	0.365976	0.0588189	0.147842	No	k__Bacteria	p__Actinobacteria	c__Actinobacteria	o__Actinomycetales	f__Actinomycetaceae	g__Actinomyces	s__Actinomyces_sp_HMSC035G02
s__Actinomyces_sp_HPA0247	LTR_vs_ESLD Patients	0.27773	0.383808	0.469663	0.637645	No	k__Bacteria	p__Actinobacteria	c__Actinobacteria	o__Actinomycetales	f__Actinomycetaceae	g__Actinomyces	s__Actinomyces_sp_HPA0247
s__Actinomyces_sp_ICM47	LTR_vs_ESLD Patients	0.776639	0.390719	0.0474262	0.127844	No	k__Bacteria	p__Actinobacteria	c__Actinobacteria	o__Actinomycetales	f__Actinomycetaceae	g__Actinomyces	s__Actinomyces_sp_ICM47
s__Actinomyces_sp_oral_taxon_181	LTR_vs_ESLD Patients	0.264913	0.342343	0.439427	0.609951	No	k__Bacteria	p__Actinobacteria	c__Actinobacteria	o__Actinomycetales	f__Actinomycetaceae	g__Actinomyces	s__Actinomyces_sp_oral_taxon_181
s__Bifidobacterium_bifidum	LTR_vs_ESLD Patients	0.430028	0.623627	0.490814	0.656772	No	k__Bacteria	p__Actinobacteria	c__Actinobacteria	o__Bifidobacteriales	f__Bifidobacteriaceae	g__Bifidobacterium	s__Bifidobacterium_bifidum
s__Bifidobacterium_longum	LTR_vs_ESLD Patients	-1.18127	0.603158	0.0507697	0.134902	No	k__Bacteria	p__Actinobacteria	c__Actinobacteria	o__Bifidobacteriales	f__Bifidobacteriaceae	g__Bifidobacterium	s__Bifidobacterium_longum
s__Scardovia_wiggsiae	LTR_vs_ESLD Patients	0.130301	0.32104	0.685022	0.784093	No	k__Bacteria	p__Actinobacteria	c__Actinobacteria	o__Bifidobacteriales	f__Bifidobacteriaceae	g__Scardovia	s__Scardovia_wiggsiae
s__Olsenella_scatoligenes	LTR_vs_ESLD Patients	-0.0234955	0.36266	0.948372	0.95868	No	k__Bacteria	p__Actinobacteria	c__Coriobacteriia	o__Coriobacteriales	f__Atopobiaceae	g__Olsenella	s__Olsenella_scatoligenes
s__Collinsella_aerofaciens	LTR_vs_ESLD Patients	-0.972289	0.544255	0.0746733	0.171472	No	k__Bacteria	p__Actinobacteria	c__Coriobacteriia	o__Coriobacteriales	f__Coriobacteriaceae	g__Collinsella	s__Collinsella_aerofaciens
s__Collinsella_intestinalis	LTR_vs_ESLD Patients	-0.836593	0.418168	0.0460122	0.127844	No	k__Bacteria	p__Actinobacteria	c__Coriobacteriia	o__Coriobacteriales	f__Coriobacteriaceae	g__Collinsella	s__Collinsella_intestinalis
s__Collinsella_stercoris	LTR_vs_ESLD Patients	-0.994255	0.408494	0.0153087	0.0527301	No	k__Bacteria	p__Actinobacteria	c__Coriobacteriia	o__Coriobacteriales	f__Coriobacteriaceae	g__Collinsella	s__Collinsella_stercoris
s__Enorma_massiliensis	LTR_vs_ESLD Patients	-0.23924	0.478174	0.617086	0.741623	No	k__Bacteria	p__Actinobacteria	c__Coriobacteriia	o__Coriobacteriales	f__Coriobacteriaceae	g__Enorma	s__Enorma_massiliensis
s__.Collinsella._massiliensis	LTR_vs_ESLD Patients	-1.02037	0.447875	0.0231627	0.0730215	No	k__Bacteria	p__Actinobacteria	c__Coriobacteriia	o__Coriobacteriales	f__Coriobacteriaceae	g__Enorma	s__.Collinsella._massiliensis
s__Adlercreutzia_equolifaciens	LTR_vs_ESLD Patients	-1.01971	0.548217	0.0635064	0.156089	No	k__Bacteria	p__Actinobacteria	c__Coriobacteriia	o__Eggerthellales	f__Eggerthellaceae	g__Adlercreutzia	s__Adlercreutzia_equolifaciens
s__Eggerthella_lenta	LTR_vs_ESLD Patients	-0.206245	0.649971	0.751146	0.821843	No	k__Bacteria	p__Actinobacteria	c__Coriobacteriia	o__Eggerthellales	f__Eggerthellaceae	g__Eggerthella	s__Eggerthella_lenta
s__Enterorhabdus_caecimuris	LTR_vs_ESLD Patients	-0.143326	0.36225	0.692541	0.784093	No	k__Bacteria	p__Actinobacteria	c__Coriobacteriia	o__Eggerthellales	f__Eggerthellaceae	g__Enterorhabdus	s__Enterorhabdus_caecimuris
s__Gordonibacter_pamelaeae	LTR_vs_ESLD Patients	-0.0818884	0.559677	0.883737	0.913195	No	k__Bacteria	p__Actinobacteria	c__Coriobacteriia	o__Eggerthellales	f__Eggerthellaceae	g__Gordonibacter	s__Gordonibacter_pamelaeae
s__Slackia_isoflavoniconvertens	LTR_vs_ESLD Patients	-0.826312	0.673343	0.220374	0.372632	No	k__Bacteria	p__Actinobacteria	c__Coriobacteriia	o__Eggerthellales	f__Eggerthellaceae	g__Slackia	s__Slackia_isoflavoniconvertens
s__Bacteroides_cellulosilyticus	LTR_vs_ESLD Patients	-0.726956	0.690384	0.292898	0.45024	No	k__Bacteria	p__Bacteroidetes	c__Bacteroidia	o__Bacteroidales	f__Bacteroidaceae	g__Bacteroides	s__Bacteroides_cellulosilyticus
s__Bacteroides_clarus	LTR_vs_ESLD Patients	-0.492326	0.540472	0.362808	0.523022	No	k__Bacteria	p__Bacteroidetes	c__Bacteroidia	o__Bacteroidales	f__Bacteroidaceae	g__Bacteroides	s__Bacteroides_clarus
s__Bacteroides_dorei	LTR_vs_ESLD Patients	-1.76044	0.717549	0.0145152	0.0509403	No	k__Bacteria	p__Bacteroidetes	c__Bacteroidia	o__Bacteroidales	f__Bacteroidaceae	g__Bacteroides	s__Bacteroides_dorei
s__Bacteroides_eggerthii	LTR_vs_ESLD Patients	-0.312609	0.642806	0.626969	0.747539	No	k__Bacteria	p__Bacteroidetes	c__Bacteroidia	o__Bacteroidales	f__Bacteroidaceae	g__Bacteroides	s__Bacteroides_eggerthii
s__Bacteroides_finegoldii	LTR_vs_ESLD Patients	0.512347	0.518216	0.323335	0.477304	No	k__Bacteria	p__Bacteroidetes	c__Bacteroidia	o__Bacteroidales	f__Bacteroidaceae	g__Bacteroides	s__Bacteroides_finegoldii
s__Bacteroides_fragilis	LTR_vs_ESLD Patients	0.325601	0.72685	0.654389	0.765512	No	k__Bacteria	p__Bacteroidetes	c__Bacteroidia	o__Bacteroidales	f__Bacteroidaceae	g__Bacteroides	s__Bacteroides_fragilis
s__Bacteroides_intestinalis	LTR_vs_ESLD Patients	-1.03999	0.51463	0.043865	0.127483	No	k__Bacteria	p__Bacteroidetes	c__Bacteroidia	o__Bacteroidales	f__Bacteroidaceae	g__Bacteroides	s__Bacteroides_intestinalis
s__Bacteroides_massiliensis	LTR_vs_ESLD Patients	-1.04146	0.615374	0.0912374	0.202026	No	k__Bacteria	p__Bacteroidetes	c__Bacteroidia	o__Bacteroidales	f__Bacteroidaceae	g__Bacteroides	s__Bacteroides_massiliensis
s__Bacteroides_ovatus	LTR_vs_ESLD Patients	-1.63157	0.697781	0.0197965	0.0657528	No	k__Bacteria	p__Bacteroidetes	c__Bacteroidia	o__Bacteroidales	f__Bacteroidaceae	g__Bacteroides	s__Bacteroides_ovatus
s__Bacteroides_plebeius	LTR_vs_ESLD Patients	-0.46578	0.577816	0.420593	0.588198	No	k__Bacteria	p__Bacteroidetes	c__Bacteroidia	o__Bacteroidales	f__Bacteroidaceae	g__Bacteroides	s__Bacteroides_plebeius
s__Bacteroides_salyersiae	LTR_vs_ESLD Patients	0.137331	0.473083	0.771723	0.824946	No	k__Bacteria	p__Bacteroidetes	c__Bacteroidia	o__Bacteroidales	f__Bacteroidaceae	g__Bacteroides	s__Bacteroides_salyersiae
s__Bacteroides_stercoris	LTR_vs_ESLD Patients	0.461172	0.750058	0.538954	0.677334	No	k__Bacteria	p__Bacteroidetes	c__Bacteroidia	o__Bacteroidales	f__Bacteroidaceae	g__Bacteroides	s__Bacteroides_stercoris
s__Bacteroides_thetaiotaomicron	LTR_vs_ESLD Patients	-1.1128	0.694946	0.109993	0.227318	No	k__Bacteria	p__Bacteroidetes	c__Bacteroidia	o__Bacteroidales	f__Bacteroidaceae	g__Bacteroides	s__Bacteroides_thetaiotaomicron
s__Bacteroides_uniformis	LTR_vs_ESLD Patients	-0.459834	0.507702	0.365553	0.523022	No	k__Bacteria	p__Bacteroidetes	c__Bacteroidia	o__Bacteroidales	f__Bacteroidaceae	g__Bacteroides	s__Bacteroides_uniformis
s__Bacteroides_vulgatus	LTR_vs_ESLD Patients	1.01053	0.582281	0.083319	0.188992	No	k__Bacteria	p__Bacteroidetes	c__Bacteroidia	o__Bacteroidales	f__Bacteroidaceae	g__Bacteroides	s__Bacteroides_vulgatus
s__Bacteroides_xylanisolvens	LTR_vs_ESLD Patients	-1.3167	0.628241	0.0366336	0.108156	No	k__Bacteria	p__Bacteroidetes	c__Bacteroidia	o__Bacteroidales	f__Bacteroidaceae	g__Bacteroides	s__Bacteroides_xylanisolvens
s__Barnesiella_intestinihominis	LTR_vs_ESLD Patients	-0.857705	0.694834	0.217674	0.371443	No	k__Bacteria	p__Bacteroidetes	c__Bacteroidia	o__Bacteroidales	f__Barnesiellaceae	g__Barnesiella	s__Barnesiella_intestinihominis
s__Coprobacter_fastidiosus	LTR_vs_ESLD Patients	-0.726458	0.534107	0.174443	0.311985	No	k__Bacteria	p__Bacteroidetes	c__Bacteroidia	o__Bacteroidales	f__Barnesiellaceae	g__Coprobacter	s__Coprobacter_fastidiosus
s__Coprobacter_secundus	LTR_vs_ESLD Patients	-0.0268311	0.341778	0.93746	0.952829	No	k__Bacteria	p__Bacteroidetes	c__Bacteroidia	o__Bacteroidales	f__Barnesiellaceae	g__Coprobacter	s__Coprobacter_secundus
s__Butyricimonas_synergistica	LTR_vs_ESLD Patients	-0.532493	0.354759	0.134032	0.26242	No	k__Bacteria	p__Bacteroidetes	c__Bacteroidia	o__Bacteroidales	f__Odoribacteraceae	g__Butyricimonas	s__Butyricimonas_synergistica
s__Paraprevotella_clara	LTR_vs_ESLD Patients	-0.404456	0.429489	0.346826	0.503981	No	k__Bacteria	p__Bacteroidetes	c__Bacteroidia	o__Bacteroidales	f__Prevotellaceae	g__Paraprevotella	s__Paraprevotella_clara
s__Paraprevotella_xylaniphila	LTR_vs_ESLD Patients	-0.434301	0.678151	0.522214	0.665286	No	k__Bacteria	p__Bacteroidetes	c__Bacteroidia	o__Bacteroidales	f__Prevotellaceae	g__Paraprevotella	s__Paraprevotella_xylaniphila
s__Prevotella_copri	LTR_vs_ESLD Patients	-0.359225	0.719899	0.618019	0.741623	No	k__Bacteria	p__Bacteroidetes	c__Bacteroidia	o__Bacteroidales	f__Prevotellaceae	g__Prevotella	s__Prevotella_copri
s__Prevotella_sp_CAG_279	LTR_vs_ESLD Patients	-0.936926	0.657947	0.15511	0.291419	No	k__Bacteria	p__Bacteroidetes	c__Bacteroidia	o__Bacteroidales	f__Prevotellaceae	g__Prevotella	s__Prevotella_sp_CAG_279
s__Prevotella_stercorea	LTR_vs_ESLD Patients	0.260932	0.473438	0.581799	0.716653	No	k__Bacteria	p__Bacteroidetes	c__Bacteroidia	o__Bacteroidales	f__Prevotellaceae	g__Prevotella	s__Prevotella_stercorea
s__Alistipes_finegoldii	LTR_vs_ESLD Patients	-0.0578406	0.583067	0.921022	0.941264	No	k__Bacteria	p__Bacteroidetes	c__Bacteroidia	o__Bacteroidales	f__Rikenellaceae	g__Alistipes	s__Alistipes_finegoldii
s__Alistipes_inops	LTR_vs_ESLD Patients	-0.388532	0.845494	0.646065	0.765402	No	k__Bacteria	p__Bacteroidetes	c__Bacteroidia	o__Bacteroidales	f__Rikenellaceae	g__Alistipes	s__Alistipes_inops
s__Alistipes_onderdonkii	LTR_vs_ESLD Patients	-0.210318	0.524717	0.688735	0.784093	No	k__Bacteria	p__Bacteroidetes	c__Bacteroidia	o__Bacteroidales	f__Rikenellaceae	g__Alistipes	s__Alistipes_onderdonkii
s__Alistipes_putredinis	LTR_vs_ESLD Patients	-1.15043	0.638526	0.0722368	0.167951	No	k__Bacteria	p__Bacteroidetes	c__Bacteroidia	o__Bacteroidales	f__Rikenellaceae	g__Alistipes	s__Alistipes_putredinis
s__Alistipes_shahii	LTR_vs_ESLD Patients	-0.936277	0.609308	0.125063	0.250125	No	k__Bacteria	p__Bacteroidetes	c__Bacteroidia	o__Bacteroidales	f__Rikenellaceae	g__Alistipes	s__Alistipes_shahii
s__Alistipes_sp_An31A	LTR_vs_ESLD Patients	0.208757	0.534593	0.696348	0.784093	No	k__Bacteria	p__Bacteroidetes	c__Bacteroidia	o__Bacteroidales	f__Rikenellaceae	g__Alistipes	s__Alistipes_sp_An31A
s__Parabacteroides_distasonis	LTR_vs_ESLD Patients	-1.51208	0.657666	0.0219362	0.070347	No	k__Bacteria	p__Bacteroidetes	c__Bacteroidia	o__Bacteroidales	f__Tannerellaceae	g__Parabacteroides	s__Parabacteroides_distasonis
s__Parabacteroides_goldsteinii	LTR_vs_ESLD Patients	0.699494	0.47534	0.141811	0.269152	No	k__Bacteria	p__Bacteroidetes	c__Bacteroidia	o__Bacteroidales	f__Tannerellaceae	g__Parabacteroides	s__Parabacteroides_goldsteinii
s__Parabacteroides_merdae	LTR_vs_ESLD Patients	1.16832	0.72174	0.106176	0.221896	No	k__Bacteria	p__Bacteroidetes	c__Bacteroidia	o__Bacteroidales	f__Tannerellaceae	g__Parabacteroides	s__Parabacteroides_merdae
s__Enterococcus_faecium	LTR_vs_ESLD Patients	0.772597	0.498256	0.121674	0.245993	No	k__Bacteria	p__Firmicutes	c__Bacilli	o__Lactobacillales	f__Enterococcaceae	g__Enterococcus	s__Enterococcus_faecium
s__Lactobacillus_delbrueckii	LTR_vs_ESLD Patients	0.638667	0.462377	0.167857	0.309122	No	k__Bacteria	p__Firmicutes	c__Bacilli	o__Lactobacillales	f__Lactobacillaceae	g__Lactobacillus	s__Lactobacillus_delbrueckii
s__Streptococcus_gordonii	LTR_vs_ESLD Patients	0.531411	0.340266	0.119024	0.243279	No	k__Bacteria	p__Firmicutes	c__Bacilli	o__Lactobacillales	f__Streptococcaceae	g__Streptococcus	s__Streptococcus_gordonii
s__Streptococcus_oralis	LTR_vs_ESLD Patients	0.549694	0.288271	0.0571512	0.147641	No	k__Bacteria	p__Firmicutes	c__Bacilli	o__Lactobacillales	f__Streptococcaceae	g__Streptococcus	s__Streptococcus_oralis
s__Streptococcus_thermophilus	LTR_vs_ESLD Patients	0.171958	0.57427	0.764739	0.824946	No	k__Bacteria	p__Firmicutes	c__Bacilli	o__Lactobacillales	f__Streptococcaceae	g__Streptococcus	s__Streptococcus_thermophilus
s__Christensenella_minuta	LTR_vs_ESLD Patients	-0.012342	0.314641	0.968727	0.973964	No	k__Bacteria	p__Firmicutes	c__Clostridia	o__Clostridiales	f__Christensenellaceae	g__Christensenella	s__Christensenella_minuta
s__Clostridium_sp_CAG_167	LTR_vs_ESLD Patients	-0.710203	0.512554	0.166526	0.309122	No	k__Bacteria	p__Firmicutes	c__Clostridia	o__Clostridiales	f__Clostridiaceae	g__Clostridium	s__Clostridium_sp_CAG_167
s__Clostridium_sp_CAG_242	LTR_vs_ESLD Patients	0.538329	0.391591	0.169876	0.309775	No	k__Bacteria	p__Firmicutes	c__Clostridia	o__Clostridiales	f__Clostridiaceae	g__Clostridium	s__Clostridium_sp_CAG_242
s__Clostridium_sp_CAG_58	LTR_vs_ESLD Patients	-0.0634385	0.626879	0.919437	0.941264	No	k__Bacteria	p__Firmicutes	c__Clostridia	o__Clostridiales	f__Clostridiaceae	g__Clostridium	s__Clostridium_sp_CAG_58
s__Intestinimonas_butyriciproducens	LTR_vs_ESLD Patients	0.618111	0.62417	0.322543	0.477304	No	k__Bacteria	p__Firmicutes	c__Clostridia	o__Clostridiales	f__Clostridiales_unclassified	g__Intestinimonas	s__Intestinimonas_butyriciproducens
s__Lawsonibacter_asaccharolyticus	LTR_vs_ESLD Patients	-0.831961	0.450766	0.0655742	0.156673	No	k__Bacteria	p__Firmicutes	c__Clostridia	o__Clostridiales	f__Clostridiales_unclassified	g__Lawsonibacter	s__Lawsonibacter_asaccharolyticus
s__Eubacterium_eligens	LTR_vs_ESLD Patients	1.41782	0.626826	0.0241623	0.0742804	No	k__Bacteria	p__Firmicutes	c__Clostridia	o__Clostridiales	f__Eubacteriaceae	g__Eubacterium	s__Eubacterium_eligens
s__Eubacterium_sp_CAG_180	LTR_vs_ESLD Patients	0.80693	0.813418	0.3217	0.477304	No	k__Bacteria	p__Firmicutes	c__Clostridia	o__Clostridiales	f__Eubacteriaceae	g__Eubacterium	s__Eubacterium_sp_CAG_180
s__Eubacterium_sp_CAG_251	LTR_vs_ESLD Patients	-0.558325	0.58227	0.338117	0.495195	No	k__Bacteria	p__Firmicutes	c__Clostridia	o__Clostridiales	f__Eubacteriaceae	g__Eubacterium	s__Eubacterium_sp_CAG_251
s__Eubacterium_sp_CAG_38	LTR_vs_ESLD Patients	1.05947	0.574306	0.0657017	0.156673	No	k__Bacteria	p__Firmicutes	c__Clostridia	o__Clostridiales	f__Eubacteriaceae	g__Eubacterium	s__Eubacterium_sp_CAG_38
s__Eubacterium_ventriosum	LTR_vs_ESLD Patients	0.0935719	0.436833	0.830481	0.875282	No	k__Bacteria	p__Firmicutes	c__Clostridia	o__Clostridiales	f__Eubacteriaceae	g__Eubacterium	s__Eubacterium_ventriosum
s__Anaerostipes_hadrus	LTR_vs_ESLD Patients	-0.240666	0.61871	0.697468	0.784093	No	k__Bacteria	p__Firmicutes	c__Clostridia	o__Clostridiales	f__Lachnospiraceae	g__Anaerostipes	s__Anaerostipes_hadrus
s__Blautia_obeum	LTR_vs_ESLD Patients	-1.24473	0.538461	0.021232	0.0692833	No	k__Bacteria	p__Firmicutes	c__Clostridia	o__Clostridiales	f__Lachnospiraceae	g__Blautia	s__Blautia_obeum
s__Blautia_sp_CAG_257	LTR_vs_ESLD Patients	0.624183	0.419863	0.137786	0.265663	No	k__Bacteria	p__Firmicutes	c__Clostridia	o__Clostridiales	f__Lachnospiraceae	g__Blautia	s__Blautia_sp_CAG_257
s__Butyrivibrio_crossotus	LTR_vs_ESLD Patients	-0.30069	0.522017	0.564882	0.700453	No	k__Bacteria	p__Firmicutes	c__Clostridia	o__Clostridiales	f__Lachnospiraceae	g__Butyrivibrio	s__Butyrivibrio_crossotus
s__Coprococcus_comes	LTR_vs_ESLD Patients	0.278811	0.542225	0.607356	0.738355	No	k__Bacteria	p__Firmicutes	c__Clostridia	o__Clostridiales	f__Lachnospiraceae	g__Coprococcus	s__Coprococcus_comes
s__Coprococcus_eutactus	LTR_vs_ESLD Patients	-0.662693	0.585571	0.258339	0.421501	No	k__Bacteria	p__Firmicutes	c__Clostridia	o__Clostridiales	f__Lachnospiraceae	g__Coprococcus	s__Coprococcus_eutactus
s__Eisenbergiella_massiliensis	LTR_vs_ESLD Patients	0.440628	0.401166	0.272611	0.437117	No	k__Bacteria	p__Firmicutes	c__Clostridia	o__Clostridiales	f__Lachnospiraceae	g__Eisenbergiella	s__Eisenbergiella_massiliensis
s__Eisenbergiella_tayi	LTR_vs_ESLD Patients	-0.245934	0.354006	0.487579	0.656772	No	k__Bacteria	p__Firmicutes	c__Clostridia	o__Clostridiales	f__Lachnospiraceae	g__Eisenbergiella	s__Eisenbergiella_tayi
s__Fusicatenibacter_saccharivorans	LTR_vs_ESLD Patients	1.14147	0.525283	0.0302784	0.0908353	No	k__Bacteria	p__Firmicutes	c__Clostridia	o__Clostridiales	f__Lachnospiraceae	g__Fusicatenibacter	s__Fusicatenibacter_saccharivorans
s__Clostridium_asparagiforme	LTR_vs_ESLD Patients	0.119048	0.430725	0.78237	0.831548	No	k__Bacteria	p__Firmicutes	c__Clostridia	o__Clostridiales	f__Lachnospiraceae	g__Lachnoclostridium	s__Clostridium_asparagiforme
s__Clostridium_citroniae	LTR_vs_ESLD Patients	0.316786	0.428539	0.460144	0.63341	No	k__Bacteria	p__Firmicutes	c__Clostridia	o__Clostridiales	f__Lachnospiraceae	g__Lachnoclostridium	s__Clostridium_citroniae
s__Clostridium_saccharolyticum	LTR_vs_ESLD Patients	0.812384	0.535233	0.129738	0.256715	No	k__Bacteria	p__Firmicutes	c__Clostridia	o__Clostridiales	f__Lachnospiraceae	g__Lachnoclostridium	s__Clostridium_saccharolyticum
s__Lachnoclostridium_sp_An131	LTR_vs_ESLD Patients	0.360422	0.326471	0.270164	0.436962	No	k__Bacteria	p__Firmicutes	c__Clostridia	o__Clostridiales	f__Lachnospiraceae	g__Lachnoclostridium	s__Lachnoclostridium_sp_An131
s__Lachnoclostridium_sp_An14	LTR_vs_ESLD Patients	0.786127	0.394141	0.0466746	0.127844	No	k__Bacteria	p__Firmicutes	c__Clostridia	o__Clostridiales	f__Lachnospiraceae	g__Lachnoclostridium	s__Lachnoclostridium_sp_An14
s__Eubacterium_rectale	LTR_vs_ESLD Patients	-1.14821	0.604454	0.0581035	0.147842	No	k__Bacteria	p__Firmicutes	c__Clostridia	o__Clostridiales	f__Lachnospiraceae	g__Lachnospiraceae_unclassified	s__Eubacterium_rectale
s__Lachnospira_pectinoschiza	LTR_vs_ESLD Patients	-0.521957	0.579695	0.368372	0.523032	No	k__Bacteria	p__Firmicutes	c__Clostridia	o__Clostridiales	f__Lachnospiraceae	g__Lachnospira	s__Lachnospira_pectinoschiza
s__Roseburia_faecis	LTR_vs_ESLD Patients	-0.548258	0.66385	0.409296	0.576735	No	k__Bacteria	p__Firmicutes	c__Clostridia	o__Clostridiales	f__Lachnospiraceae	g__Roseburia	s__Roseburia_faecis
s__Roseburia_hominis	LTR_vs_ESLD Patients	0.418282	0.621945	0.501574	0.659138	No	k__Bacteria	p__Firmicutes	c__Clostridia	o__Clostridiales	f__Lachnospiraceae	g__Roseburia	s__Roseburia_hominis
s__Roseburia_intestinalis	LTR_vs_ESLD Patients	1.13333	0.65666	0.0850259	0.19054	No	k__Bacteria	p__Firmicutes	c__Clostridia	o__Clostridiales	f__Lachnospiraceae	g__Roseburia	s__Roseburia_intestinalis
s__Roseburia_sp_CAG_182	LTR_vs_ESLD Patients	0.239407	0.409376	0.558959	0.69776	No	k__Bacteria	p__Firmicutes	c__Clostridia	o__Clostridiales	f__Lachnospiraceae	g__Roseburia	s__Roseburia_sp_CAG_182
s__Roseburia_sp_CAG_309	LTR_vs_ESLD Patients	-0.242983	0.3784	0.521102	0.665286	No	k__Bacteria	p__Firmicutes	c__Clostridia	o__Clostridiales	f__Lachnospiraceae	g__Roseburia	s__Roseburia_sp_CAG_309
s__Sellimonas_intestinalis	LTR_vs_ESLD Patients	0.48965	0.384351	0.20331	0.357677	No	k__Bacteria	p__Firmicutes	c__Clostridia	o__Clostridiales	f__Lachnospiraceae	g__Sellimonas	s__Sellimonas_intestinalis
s__Oscillibacter_sp_57_20	LTR_vs_ESLD Patients	-0.675368	0.666982	0.311789	0.471486	No	k__Bacteria	p__Firmicutes	c__Clostridia	o__Clostridiales	f__Oscillospiraceae	g__Oscillibacter	s__Oscillibacter_sp_57_20
s__Oscillibacter_sp_CAG_241	LTR_vs_ESLD Patients	-1.14203	0.61461	0.0637782	0.156089	No	k__Bacteria	p__Firmicutes	c__Clostridia	o__Clostridiales	f__Oscillospiraceae	g__Oscillibacter	s__Oscillibacter_sp_CAG_241
s__Oscillibacter_sp_PC13	LTR_vs_ESLD Patients	0.580705	0.349174	0.0969669	0.205452	No	k__Bacteria	p__Firmicutes	c__Clostridia	o__Clostridiales	f__Oscillospiraceae	g__Oscillibacter	s__Oscillibacter_sp_PC13
s__Intestinibacter_bartlettii	LTR_vs_ESLD Patients	-0.150066	0.38892	0.699782	0.784093	No	k__Bacteria	p__Firmicutes	c__Clostridia	o__Clostridiales	f__Peptostreptococcaceae	g__Intestinibacter	s__Intestinibacter_bartlettii
s__Anaeromassilibacillus_sp_An250	LTR_vs_ESLD Patients	0.389038	0.580686	0.503213	0.659138	No	k__Bacteria	p__Firmicutes	c__Clostridia	o__Clostridiales	f__Ruminococcaceae	g__Anaeromassilibacillus	s__Anaeromassilibacillus_sp_An250
s__Faecalibacterium_prausnitzii	LTR_vs_ESLD Patients	-0.119163	0.410094	0.771505	0.824946	No	k__Bacteria	p__Firmicutes	c__Clostridia	o__Clostridiales	f__Ruminococcaceae	g__Faecalibacterium	s__Faecalibacterium_prausnitzii
s__Flavonifractor_sp_An10	LTR_vs_ESLD Patients	0.88878	0.446442	0.0470843	0.127844	No	k__Bacteria	p__Firmicutes	c__Clostridia	o__Clostridiales	f__Ruminococcaceae	g__Flavonifractor	s__Flavonifractor_sp_An10
s__Harryflintia_acetispora	LTR_vs_ESLD Patients	0.656906	0.523773	0.210404	0.365749	No	k__Bacteria	p__Firmicutes	c__Clostridia	o__Clostridiales	f__Ruminococcaceae	g__Harryflintia	s__Harryflintia_acetispora
s__Pseudoflavonifractor_sp_An184	LTR_vs_ESLD Patients	-0.65642	0.606024	0.279297	0.440248	No	k__Bacteria	p__Firmicutes	c__Clostridia	o__Clostridiales	f__Ruminococcaceae	g__Pseudoflavonifractor	s__Pseudoflavonifractor_sp_An184
s__Clostridium_leptum	LTR_vs_ESLD Patients	-0.15991	0.471053	0.734406	0.812853	No	k__Bacteria	p__Firmicutes	c__Clostridia	o__Clostridiales	f__Ruminococcaceae	g__Ruminococcaceae_unclassified	s__Clostridium_leptum
s__Eubacterium_siraeum	LTR_vs_ESLD Patients	-0.98563	0.664275	0.138545	0.265663	No	k__Bacteria	p__Firmicutes	c__Clostridia	o__Clostridiales	f__Ruminococcaceae	g__Ruminococcaceae_unclassified	s__Eubacterium_siraeum
s__Ruminococcaceae_bacterium_D5	LTR_vs_ESLD Patients	-0.146242	0.477345	0.759462	0.824946	No	k__Bacteria	p__Firmicutes	c__Clostridia	o__Clostridiales	f__Ruminococcaceae	g__Ruminococcaceae_unclassified	s__Ruminococcaceae_bacterium_D5
s__Ruminococcus_lactaris	LTR_vs_ESLD Patients	-0.991097	0.589062	0.0931406	0.203814	No	k__Bacteria	p__Firmicutes	c__Clostridia	o__Clostridiales	f__Ruminococcaceae	g__Ruminococcus	s__Ruminococcus_lactaris
s__Ruthenibacterium_lactatiformans	LTR_vs_ESLD Patients	0.127904	0.371986	0.731122	0.812853	No	k__Bacteria	p__Firmicutes	c__Clostridia	o__Clostridiales	f__Ruminococcaceae	g__Ruthenibacterium	s__Ruthenibacterium_lactatiformans
s__Erysipelatoclostridium_ramosum	LTR_vs_ESLD Patients	0.425321	0.39692	0.284475	0.443561	No	k__Bacteria	p__Firmicutes	c__Erysipelotrichia	o__Erysipelotrichales	f__Erysipelotrichaceae	g__Erysipelatoclostridium	s__Erysipelatoclostridium_ramosum
s__Holdemanella_biformis	LTR_vs_ESLD Patients	-0.291989	0.432297	0.499733	0.659138	No	k__Bacteria	p__Firmicutes	c__Erysipelotrichia	o__Erysipelotrichales	f__Erysipelotrichaceae	g__Holdemanella	s__Holdemanella_biformis
s__Holdemania_filiformis	LTR_vs_ESLD Patients	-0.314591	0.486988	0.518602	0.665286	No	k__Bacteria	p__Firmicutes	c__Erysipelotrichia	o__Erysipelotrichales	f__Erysipelotrichaceae	g__Holdemania	s__Holdemania_filiformis
s__Firmicutes_bacterium_CAG_110	LTR_vs_ESLD Patients	-1.35728	0.600906	0.0243608	0.0742804	No	k__Bacteria	p__Firmicutes	c__Firmicutes_unclassified	o__Firmicutes_unclassified	f__Firmicutes_unclassified	g__Firmicutes_unclassified	s__Firmicutes_bacterium_CAG_110
s__Firmicutes_bacterium_CAG_145	LTR_vs_ESLD Patients	0.397358	0.372132	0.286168	0.443561	No	k__Bacteria	p__Firmicutes	c__Firmicutes_unclassified	o__Firmicutes_unclassified	f__Firmicutes_unclassified	g__Firmicutes_unclassified	s__Firmicutes_bacterium_CAG_145
s__Firmicutes_bacterium_CAG_170	LTR_vs_ESLD Patients	-0.430501	0.58628	0.463138	0.63341	No	k__Bacteria	p__Firmicutes	c__Firmicutes_unclassified	o__Firmicutes_unclassified	f__Firmicutes_unclassified	g__Firmicutes_unclassified	s__Firmicutes_bacterium_CAG_170
s__Firmicutes_bacterium_CAG_238	LTR_vs_ESLD Patients	-0.217757	0.414882	0.599926	0.73412	No	k__Bacteria	p__Firmicutes	c__Firmicutes_unclassified	o__Firmicutes_unclassified	f__Firmicutes_unclassified	g__Firmicutes_unclassified	s__Firmicutes_bacterium_CAG_238
s__Firmicutes_bacterium_CAG_83	LTR_vs_ESLD Patients	1.29793	0.645938	0.0450728	0.127844	No	k__Bacteria	p__Firmicutes	c__Firmicutes_unclassified	o__Firmicutes_unclassified	f__Firmicutes_unclassified	g__Firmicutes_unclassified	s__Firmicutes_bacterium_CAG_83
s__Firmicutes_bacterium_CAG_94	LTR_vs_ESLD Patients	-0.775015	0.634718	0.222688	0.373153	No	k__Bacteria	p__Firmicutes	c__Firmicutes_unclassified	o__Firmicutes_unclassified	f__Firmicutes_unclassified	g__Firmicutes_unclassified	s__Firmicutes_bacterium_CAG_94
s__Firmicutes_bacterium_CAG_95	LTR_vs_ESLD Patients	-0.900903	0.490131	0.0666846	0.157004	No	k__Bacteria	p__Firmicutes	c__Firmicutes_unclassified	o__Firmicutes_unclassified	f__Firmicutes_unclassified	g__Firmicutes_unclassified	s__Firmicutes_bacterium_CAG_95
s__Acidaminococcus_intestini	LTR_vs_ESLD Patients	-0.854856	0.512868	0.0962218	0.205452	No	k__Bacteria	p__Firmicutes	c__Negativicutes	o__Acidaminococcales	f__Acidaminococcaceae	g__Acidaminococcus	s__Acidaminococcus_intestini
s__Phascolarctobacterium_faecium	LTR_vs_ESLD Patients	0.69243	0.594192	0.24448	0.402419	No	k__Bacteria	p__Firmicutes	c__Negativicutes	o__Acidaminococcales	f__Acidaminococcaceae	g__Phascolarctobacterium	s__Phascolarctobacterium_faecium
s__Phascolarctobacterium_sp_CAG_266	LTR_vs_ESLD Patients	-0.761898	0.559037	0.173578	0.311985	No	k__Bacteria	p__Firmicutes	c__Negativicutes	o__Acidaminococcales	f__Acidaminococcaceae	g__Phascolarctobacterium	s__Phascolarctobacterium_sp_CAG_266
s__Phascolarctobacterium_succinatutens	LTR_vs_ESLD Patients	-0.766914	0.70507	0.277283	0.440248	No	k__Bacteria	p__Firmicutes	c__Negativicutes	o__Acidaminococcales	f__Acidaminococcaceae	g__Phascolarctobacterium	s__Phascolarctobacterium_succinatutens
s__Dialister_invisus	LTR_vs_ESLD Patients	0.119482	0.656679	0.855702	0.889165	No	k__Bacteria	p__Firmicutes	c__Negativicutes	o__Veillonellales	f__Veillonellaceae	g__Dialister	s__Dialister_invisus
s__Victivallis_vadensis	LTR_vs_ESLD Patients	0.0960009	0.454842	0.832929	0.875282	No	k__Bacteria	p__Lentisphaerae	c__Lentisphaeria	o__Victivallales	f__Victivallaceae	g__Victivallis	s__Victivallis_vadensis
s__Parasutterella_excrementihominis	LTR_vs_ESLD Patients	-0.673024	0.645335	0.297532	0.453614	No	k__Bacteria	p__Proteobacteria	c__Betaproteobacteria	o__Burkholderiales	f__Sutterellaceae	g__Parasutterella	s__Parasutterella_excrementihominis
s__Sutterella_parvirubra	LTR_vs_ESLD Patients	0.0831926	0.449711	0.853316	0.889165	No	k__Bacteria	p__Proteobacteria	c__Betaproteobacteria	o__Burkholderiales	f__Sutterellaceae	g__Sutterella	s__Sutterella_parvirubra
s__Turicimonas_muris	LTR_vs_ESLD Patients	0.522723	0.423337	0.217537	0.371443	No	k__Bacteria	p__Proteobacteria	c__Betaproteobacteria	o__Burkholderiales	f__Sutterellaceae	g__Turicimonas	s__Turicimonas_muris
s__Bilophila_wadsworthia	LTR_vs_ESLD Patients	0.806496	0.633801	0.203837	0.357677	No	k__Bacteria	p__Proteobacteria	c__Deltaproteobacteria	o__Desulfovibrionales	f__Desulfovibrionaceae	g__Bilophila	s__Bilophila_wadsworthia
s__Desulfovibrionaceae_bacterium	LTR_vs_ESLD Patients	0.354413	0.53962	0.511645	0.665286	No	k__Bacteria	p__Proteobacteria	c__Deltaproteobacteria	o__Desulfovibrionales	f__Desulfovibrionaceae	g__Desulfovibrionaceae_unclassified	s__Desulfovibrionaceae_bacterium
s__Desulfovibrio_piger	LTR_vs_ESLD Patients	-0.310785	0.729458	0.670268	0.779187	No	k__Bacteria	p__Proteobacteria	c__Deltaproteobacteria	o__Desulfovibrionales	f__Desulfovibrionaceae	g__Desulfovibrio	s__Desulfovibrio_piger
s__Escherichia_coli	LTR_vs_ESLD Patients	1.73934	0.722896	0.0165129	0.0558435	No	k__Bacteria	p__Proteobacteria	c__Gammaproteobacteria	o__Enterobacterales	f__Enterobacteriaceae	g__Escherichia	s__Escherichia_coli
s__Klebsiella_pneumoniae	LTR_vs_ESLD Patients	-0.0168434	0.571044	0.976482	0.976482	No	k__Bacteria	p__Proteobacteria	c__Gammaproteobacteria	o__Enterobacterales	f__Enterobacteriaceae	g__Klebsiella	s__Klebsiella_pneumoniae
s__Klebsiella_variicola	LTR_vs_ESLD Patients	-0.221751	0.491755	0.652244	0.765512	No	k__Bacteria	p__Proteobacteria	c__Gammaproteobacteria	o__Enterobacterales	f__Enterobacteriaceae	g__Klebsiella	s__Klebsiella_variicola
s__Haemophilus_parainfluenzae	LTR_vs_ESLD Patients	0.148853	0.44572	0.73856	0.812853	No	k__Bacteria	p__Proteobacteria	c__Gammaproteobacteria	o__Pasteurellales	f__Pasteurellaceae	g__Haemophilus	s__Haemophilus_parainfluenzae
s__Haemophilus_sp_HMSC71H05	LTR_vs_ESLD Patients	0.4132	0.341677	0.227149	0.377229	No	k__Bacteria	p__Proteobacteria	c__Gammaproteobacteria	o__Pasteurellales	f__Pasteurellaceae	g__Haemophilus	s__Haemophilus_sp_HMSC71H05
s__Proteobacteria_bacterium_CAG_139	LTR_vs_ESLD Patients	0.395974	0.640584	0.536781	0.677334	No	k__Bacteria	p__Proteobacteria	c__Proteobacteria_unclassified	o__Proteobacteria_unclassified	f__Proteobacteria_unclassified	g__Proteobacteria_unclassified	s__Proteobacteria_bacterium_CAG_139

## Sheet: Table S3
Differential abundance - Taxonomy - ESLD Patients with specific end-stage lung disease vs. healthy controls & LTR treated for specific transplantation indication vs. healthy controls
Taxon	Contrast	Estimate	Standard error	P-value	FDR	Significant (FDR<0.05)	Kingdom	Phylum	Class	Order	Family	Genus	Species
s__Actinomyces_sp_oral_taxon_181	ESLD Patients_COPD.vs.hc	1.82578	0.30651	7.51635e-09	8.30241e-08	Yes	k__Bacteria	p__Actinobacteria	c__Actinobacteria	o__Actinomycetales	f__Actinomycetaceae	g__Actinomyces	s__Actinomyces_sp_oral_taxon_181
s__Bifidobacterium_adolescentis	ESLD Patients_COPD.vs.hc	-6.77741	0.6682	7.34397e-21	1.27785e-18	Yes	k__Bacteria	p__Actinobacteria	c__Actinobacteria	o__Bifidobacteriales	f__Bifidobacteriaceae	g__Bifidobacterium	s__Bifidobacterium_adolescentis
s__Bifidobacterium_longum	ESLD Patients_COPD.vs.hc	-4.00288	0.623956	5.78063e-10	8.38191e-09	Yes	k__Bacteria	p__Actinobacteria	c__Actinobacteria	o__Bifidobacteriales	f__Bifidobacteriaceae	g__Bifidobacterium	s__Bifidobacterium_longum
s__Collinsella_aerofaciens	ESLD Patients_COPD.vs.hc	-4.0464	0.48244	2.27553e-15	6.59905e-14	Yes	k__Bacteria	p__Actinobacteria	c__Coriobacteriia	o__Coriobacteriales	f__Coriobacteriaceae	g__Collinsella	s__Collinsella_aerofaciens
s__Collinsella_intestinalis	ESLD Patients_COPD.vs.hc	1.39487	0.495982	0.00525754	0.0160493	Yes	k__Bacteria	p__Actinobacteria	c__Coriobacteriia	o__Coriobacteriales	f__Coriobacteriaceae	g__Collinsella	s__Collinsella_intestinalis
s__Eggerthella_lenta	ESLD Patients_COPD.vs.hc	2.96278	0.718291	4.86551e-05	0.000222789	Yes	k__Bacteria	p__Actinobacteria	c__Coriobacteriia	o__Eggerthellales	f__Eggerthellaceae	g__Eggerthella	s__Eggerthella_lenta
s__Gordonibacter_pamelaeae	ESLD Patients_COPD.vs.hc	1.92306	0.661131	0.00391248	0.0126069	Yes	k__Bacteria	p__Actinobacteria	c__Coriobacteriia	o__Eggerthellales	f__Eggerthellaceae	g__Gordonibacter	s__Gordonibacter_pamelaeae
s__Bacteroides_ovatus	ESLD Patients_COPD.vs.hc	2.14094	0.683135	0.00190303	0.00649269	Yes	k__Bacteria	p__Bacteroidetes	c__Bacteroidia	o__Bacteroidales	f__Bacteroidaceae	g__Bacteroides	s__Bacteroides_ovatus
s__Prevotella_copri	ESLD Patients_COPD.vs.hc	-4.50818	0.82365	9.63246e-08	8.41589e-07	Yes	k__Bacteria	p__Bacteroidetes	c__Bacteroidia	o__Bacteroidales	f__Prevotellaceae	g__Prevotella	s__Prevotella_copri
s__Alistipes_indistinctus	ESLD Patients_COPD.vs.hc	-2.38537	0.742756	0.00147047	0.00511722	Yes	k__Bacteria	p__Bacteroidetes	c__Bacteroidia	o__Bacteroidales	f__Rikenellaceae	g__Alistipes	s__Alistipes_indistinctus
s__Alistipes_putredinis	ESLD Patients_COPD.vs.hc	-3.02945	0.58462	4.14659e-07	3.13699e-06	Yes	k__Bacteria	p__Bacteroidetes	c__Bacteroidia	o__Bacteroidales	f__Rikenellaceae	g__Alistipes	s__Alistipes_putredinis
s__Alistipes_shahii	ESLD Patients_COPD.vs.hc	-3.59122	0.59557	5.03672e-09	6.25992e-08	Yes	k__Bacteria	p__Bacteroidetes	c__Bacteroidia	o__Bacteroidales	f__Rikenellaceae	g__Alistipes	s__Alistipes_shahii
s__Parabacteroides_johnsonii	ESLD Patients_COPD.vs.hc	2.01836	0.550226	0.000291032	0.00123511	Yes	k__Bacteria	p__Bacteroidetes	c__Bacteroidia	o__Bacteroidales	f__Tannerellaceae	g__Parabacteroides	s__Parabacteroides_johnsonii
s__Enterococcus_faecium	ESLD Patients_COPD.vs.hc	-1.54062	0.6265	0.0145191	0.0401004	Yes	k__Bacteria	p__Firmicutes	c__Bacilli	o__Lactobacillales	f__Enterococcaceae	g__Enterococcus	s__Enterococcus_faecium
s__Streptococcus_parasanguinis	ESLD Patients_COPD.vs.hc	4.22861	0.524608	2.06683e-14	4.49535e-13	Yes	k__Bacteria	p__Firmicutes	c__Bacilli	o__Lactobacillales	f__Streptococcaceae	g__Streptococcus	s__Streptococcus_parasanguinis
s__Streptococcus_salivarius	ESLD Patients_COPD.vs.hc	1.6609	0.54872	0.00269529	0.00884868	Yes	k__Bacteria	p__Firmicutes	c__Bacilli	o__Lactobacillales	f__Streptococcaceae	g__Streptococcus	s__Streptococcus_salivarius
s__Clostridium_disporicum	ESLD Patients_COPD.vs.hc	0.935595	0.378417	0.0140011	0.0392933	Yes	k__Bacteria	p__Firmicutes	c__Clostridia	o__Clostridiales	f__Clostridiaceae	g__Clostridium	s__Clostridium_disporicum
s__Clostridium_sp_CAG_58	ESLD Patients_COPD.vs.hc	2.3394	0.656244	0.000426316	0.00157827	Yes	k__Bacteria	p__Firmicutes	c__Clostridia	o__Clostridiales	f__Clostridiaceae	g__Clostridium	s__Clostridium_sp_CAG_58
s__Hungatella_hathewayi	ESLD Patients_COPD.vs.hc	1.93854	0.325597	7.6344e-09	8.30241e-08	Yes	k__Bacteria	p__Firmicutes	c__Clostridia	o__Clostridiales	f__Clostridiaceae	g__Hungatella	s__Hungatella_hathewayi
s__Lawsonibacter_asaccharolyticus	ESLD Patients_COPD.vs.hc	1.33585	0.401444	0.000990145	0.00351602	Yes	k__Bacteria	p__Firmicutes	c__Clostridia	o__Clostridiales	f__Clostridiales_unclassified	g__Lawsonibacter	s__Lawsonibacter_asaccharolyticus
s__Anaerotignum_lactatifermentans	ESLD Patients_COPD.vs.hc	3.6642	0.397579	6.78473e-18	2.95136e-16	Yes	k__Bacteria	p__Firmicutes	c__Clostridia	o__Clostridiales	f__Lachnospiraceae	g__Anaerotignum	s__Anaerotignum_lactatifermentans
s__Ruminococcus_gnavus	ESLD Patients_COPD.vs.hc	4.75907	0.501732	9.65988e-19	5.60273e-17	Yes	k__Bacteria	p__Firmicutes	c__Clostridia	o__Clostridiales	f__Lachnospiraceae	g__Blautia	s__Ruminococcus_gnavus
s__Coprococcus_comes	ESLD Patients_COPD.vs.hc	-2.7175	0.529299	5.23622e-07	3.79626e-06	Yes	k__Bacteria	p__Firmicutes	c__Clostridia	o__Clostridiales	f__Lachnospiraceae	g__Coprococcus	s__Coprococcus_comes
s__Coprococcus_eutactus	ESLD Patients_COPD.vs.hc	-3.18504	0.758373	3.56837e-05	0.0001806	Yes	k__Bacteria	p__Firmicutes	c__Clostridia	o__Clostridiales	f__Lachnospiraceae	g__Coprococcus	s__Coprococcus_eutactus
s__Dorea_longicatena	ESLD Patients_COPD.vs.hc	-1.85851	0.556505	0.000949883	0.00344333	Yes	k__Bacteria	p__Firmicutes	c__Clostridia	o__Clostridiales	f__Lachnospiraceae	g__Dorea	s__Dorea_longicatena
s__Eisenbergiella_tayi	ESLD Patients_COPD.vs.hc	1.97857	0.356562	6.53194e-08	6.31421e-07	Yes	k__Bacteria	p__Firmicutes	c__Clostridia	o__Clostridiales	f__Lachnospiraceae	g__Eisenbergiella	s__Eisenbergiella_tayi
s__Fusicatenibacter_saccharivorans	ESLD Patients_COPD.vs.hc	-1.77528	0.476948	0.000237672	0.00103387	Yes	k__Bacteria	p__Firmicutes	c__Clostridia	o__Clostridiales	f__Lachnospiraceae	g__Fusicatenibacter	s__Fusicatenibacter_saccharivorans
s__Clostridium_asparagiforme	ESLD Patients_COPD.vs.hc	2.17256	0.398788	1.09716e-07	9.09078e-07	Yes	k__Bacteria	p__Firmicutes	c__Clostridia	o__Clostridiales	f__Lachnospiraceae	g__Lachnoclostridium	s__Clostridium_asparagiforme
s__Clostridium_bolteae	ESLD Patients_COPD.vs.hc	2.57552	0.32254	3.41278e-14	6.59804e-13	Yes	k__Bacteria	p__Firmicutes	c__Clostridia	o__Clostridiales	f__Lachnospiraceae	g__Lachnoclostridium	s__Clostridium_bolteae
s__Clostridium_citroniae	ESLD Patients_COPD.vs.hc	2.06761	0.369914	5.29885e-08	5.42353e-07	Yes	k__Bacteria	p__Firmicutes	c__Clostridia	o__Clostridiales	f__Lachnospiraceae	g__Lachnoclostridium	s__Clostridium_citroniae
s__Clostridium_clostridioforme	ESLD Patients_COPD.vs.hc	2.97798	0.36552	1.15671e-14	2.87525e-13	Yes	k__Bacteria	p__Firmicutes	c__Clostridia	o__Clostridiales	f__Lachnospiraceae	g__Lachnoclostridium	s__Clostridium_clostridioforme
s__Clostridium_lavalense	ESLD Patients_COPD.vs.hc	1.89481	0.437729	2.07393e-05	0.000109352	Yes	k__Bacteria	p__Firmicutes	c__Clostridia	o__Clostridiales	f__Lachnospiraceae	g__Lachnoclostridium	s__Clostridium_lavalense
s__Clostridium_saccharolyticum	ESLD Patients_COPD.vs.hc	4.35189	0.45591	6.21955e-19	5.41101e-17	Yes	k__Bacteria	p__Firmicutes	c__Clostridia	o__Clostridiales	f__Lachnospiraceae	g__Lachnoclostridium	s__Clostridium_saccharolyticum
s__Clostridium_symbiosum	ESLD Patients_COPD.vs.hc	3.31787	0.369341	3.58733e-17	1.24839e-15	Yes	k__Bacteria	p__Firmicutes	c__Clostridia	o__Clostridiales	f__Lachnospiraceae	g__Lachnoclostridium	s__Clostridium_symbiosum
s__Lachnoclostridium_sp_An138	ESLD Patients_COPD.vs.hc	2.12969	0.319678	1.37642e-10	2.17725e-09	Yes	k__Bacteria	p__Firmicutes	c__Clostridia	o__Clostridiales	f__Lachnospiraceae	g__Lachnoclostridium	s__Lachnoclostridium_sp_An138
s__Roseburia_faecis	ESLD Patients_COPD.vs.hc	-1.73896	0.668248	0.00974201	0.0287307	Yes	k__Bacteria	p__Firmicutes	c__Clostridia	o__Clostridiales	f__Lachnospiraceae	g__Roseburia	s__Roseburia_faecis
s__Roseburia_hominis	ESLD Patients_COPD.vs.hc	-2.59978	0.599136	1.98322e-05	0.000107838	Yes	k__Bacteria	p__Firmicutes	c__Clostridia	o__Clostridiales	f__Lachnospiraceae	g__Roseburia	s__Roseburia_hominis
s__Roseburia_intestinalis	ESLD Patients_COPD.vs.hc	2.00306	0.701751	0.00462629	0.0146359	Yes	k__Bacteria	p__Firmicutes	c__Clostridia	o__Clostridiales	f__Lachnospiraceae	g__Roseburia	s__Roseburia_intestinalis
s__Roseburia_sp_CAG_182	ESLD Patients_COPD.vs.hc	-1.50849	0.532118	0.00491002	0.0152561	Yes	k__Bacteria	p__Firmicutes	c__Clostridia	o__Clostridiales	f__Lachnospiraceae	g__Roseburia	s__Roseburia_sp_CAG_182
s__Oscillibacter_sp_57_20	ESLD Patients_COPD.vs.hc	-5.15332	0.67987	4.80857e-13	8.36691e-12	Yes	k__Bacteria	p__Firmicutes	c__Clostridia	o__Clostridiales	f__Oscillospiraceae	g__Oscillibacter	s__Oscillibacter_sp_57_20
s__Oscillibacter_sp_CAG_241	ESLD Patients_COPD.vs.hc	-2.38056	0.653583	0.000320512	0.00126748	Yes	k__Bacteria	p__Firmicutes	c__Clostridia	o__Clostridiales	f__Oscillospiraceae	g__Oscillibacter	s__Oscillibacter_sp_CAG_241
s__Agathobaculum_butyriciproducens	ESLD Patients_COPD.vs.hc	-1.9124	0.46119	4.44673e-05	0.000209117	Yes	k__Bacteria	p__Firmicutes	c__Clostridia	o__Clostridiales	f__Ruminococcaceae	g__Agathobaculum	s__Agathobaculum_butyriciproducens
s__Anaeromassilibacillus_sp_An250	ESLD Patients_COPD.vs.hc	1.5766	0.62106	0.0116592	0.0332573	Yes	k__Bacteria	p__Firmicutes	c__Clostridia	o__Clostridiales	f__Ruminococcaceae	g__Anaeromassilibacillus	s__Anaeromassilibacillus_sp_An250
s__Anaerotruncus_colihominis	ESLD Patients_COPD.vs.hc	3.10066	0.566581	9.67344e-08	8.41589e-07	Yes	k__Bacteria	p__Firmicutes	c__Clostridia	o__Clostridiales	f__Ruminococcaceae	g__Anaerotruncus	s__Anaerotruncus_colihominis
s__Faecalibacterium_prausnitzii	ESLD Patients_COPD.vs.hc	-1.86955	0.29701	1.15086e-09	1.54038e-08	Yes	k__Bacteria	p__Firmicutes	c__Clostridia	o__Clostridiales	f__Ruminococcaceae	g__Faecalibacterium	s__Faecalibacterium_prausnitzii
s__Flavonifractor_plautii	ESLD Patients_COPD.vs.hc	2.99143	0.608531	1.48949e-06	1.03669e-05	Yes	k__Bacteria	p__Firmicutes	c__Clostridia	o__Clostridiales	f__Ruminococcaceae	g__Flavonifractor	s__Flavonifractor_plautii
s__Gemmiger_formicilis	ESLD Patients_COPD.vs.hc	-1.8329	0.441085	4.28913e-05	0.000207308	Yes	k__Bacteria	p__Firmicutes	c__Clostridia	o__Clostridiales	f__Ruminococcaceae	g__Gemmiger	s__Gemmiger_formicilis
s__Pseudoflavonifractor_capillosus	ESLD Patients_COPD.vs.hc	1.81132	0.416069	1.86647e-05	0.000104763	Yes	k__Bacteria	p__Firmicutes	c__Clostridia	o__Clostridiales	f__Ruminococcaceae	g__Pseudoflavonifractor	s__Pseudoflavonifractor_capillosus
s__Pseudoflavonifractor_sp_An184	ESLD Patients_COPD.vs.hc	3.25153	0.617057	2.69241e-07	2.12945e-06	Yes	k__Bacteria	p__Firmicutes	c__Clostridia	o__Clostridiales	f__Ruminococcaceae	g__Pseudoflavonifractor	s__Pseudoflavonifractor_sp_An184
s__Clostridium_leptum	ESLD Patients_COPD.vs.hc	2.31089	0.502595	6.40491e-06	3.84295e-05	Yes	k__Bacteria	p__Firmicutes	c__Clostridia	o__Clostridiales	f__Ruminococcaceae	g__Ruminococcaceae_unclassified	s__Clostridium_leptum
s__Ruminococcaceae_bacterium_D16	ESLD Patients_COPD.vs.hc	1.51299	0.360619	3.63277e-05	0.0001806	Yes	k__Bacteria	p__Firmicutes	c__Clostridia	o__Clostridiales	f__Ruminococcaceae	g__Ruminococcaceae_unclassified	s__Ruminococcaceae_bacterium_D16
s__Holdemania_filiformis	ESLD Patients_COPD.vs.hc	1.36997	0.512584	0.00795549	0.0238665	Yes	k__Bacteria	p__Firmicutes	c__Erysipelotrichia	o__Erysipelotrichales	f__Erysipelotrichaceae	g__Holdemania	s__Holdemania_filiformis
s__Firmicutes_bacterium_CAG_110	ESLD Patients_COPD.vs.hc	-3.36268	0.762308	1.45569e-05	8.44299e-05	Yes	k__Bacteria	p__Firmicutes	c__Firmicutes_unclassified	o__Firmicutes_unclassified	f__Firmicutes_unclassified	g__Firmicutes_unclassified	s__Firmicutes_bacterium_CAG_110
s__Firmicutes_bacterium_CAG_170	ESLD Patients_COPD.vs.hc	-2.74632	0.757036	0.000338336	0.00128642	Yes	k__Bacteria	p__Firmicutes	c__Firmicutes_unclassified	o__Firmicutes_unclassified	f__Firmicutes_unclassified	g__Firmicutes_unclassified	s__Firmicutes_bacterium_CAG_170
s__Firmicutes_bacterium_CAG_83	ESLD Patients_COPD.vs.hc	-2.57939	0.638276	6.83551e-05	0.000304969	Yes	k__Bacteria	p__Firmicutes	c__Firmicutes_unclassified	o__Firmicutes_unclassified	f__Firmicutes_unclassified	g__Firmicutes_unclassified	s__Firmicutes_bacterium_CAG_83
s__Firmicutes_bacterium_CAG_94	ESLD Patients_COPD.vs.hc	2.50384	0.686164	0.000312605	0.00126496	Yes	k__Bacteria	p__Firmicutes	c__Firmicutes_unclassified	o__Firmicutes_unclassified	f__Firmicutes_unclassified	g__Firmicutes_unclassified	s__Firmicutes_bacterium_CAG_94
s__Acidaminococcus_intestini	ESLD Patients_COPD.vs.hc	1.4216	0.595771	0.0176743	0.0480519	Yes	k__Bacteria	p__Firmicutes	c__Negativicutes	o__Acidaminococcales	f__Acidaminococcaceae	g__Acidaminococcus	s__Acidaminococcus_intestini
s__Veillonella_atypica	ESLD Patients_COPD.vs.hc	1.07083	0.41592	0.0105368	0.0305566	Yes	k__Bacteria	p__Firmicutes	c__Negativicutes	o__Veillonellales	f__Veillonellaceae	g__Veillonella	s__Veillonella_atypica
s__Veillonella_dispar	ESLD Patients_COPD.vs.hc	1.36315	0.373131	0.000307714	0.00126496	Yes	k__Bacteria	p__Firmicutes	c__Negativicutes	o__Veillonellales	f__Veillonellaceae	g__Veillonella	s__Veillonella_dispar
s__Veillonella_parvula	ESLD Patients_COPD.vs.hc	2.28195	0.494768	6.00972e-06	3.73461e-05	Yes	k__Bacteria	p__Firmicutes	c__Negativicutes	o__Veillonellales	f__Veillonellaceae	g__Veillonella	s__Veillonella_parvula
s__Turicimonas_muris	ESLD Patients_COPD.vs.hc	1.28778	0.355119	0.000340088	0.00128642	Yes	k__Bacteria	p__Proteobacteria	c__Betaproteobacteria	o__Burkholderiales	f__Sutterellaceae	g__Turicimonas	s__Turicimonas_muris
s__Bilophila_wadsworthia	ESLD Patients_COPD.vs.hc	-3.02433	0.650415	5.07365e-06	3.26969e-05	Yes	k__Bacteria	p__Proteobacteria	c__Deltaproteobacteria	o__Desulfovibrionales	f__Desulfovibrionaceae	g__Bilophila	s__Bilophila_wadsworthia
s__Desulfovibrio_piger	ESLD Patients_COPD.vs.hc	-2.90775	0.950524	0.00242969	0.0081301	Yes	k__Bacteria	p__Proteobacteria	c__Deltaproteobacteria	o__Desulfovibrionales	f__Desulfovibrionaceae	g__Desulfovibrio	s__Desulfovibrio_piger
s__Akkermansia_muciniphila	ESLD Patients_COPD.vs.hc	-3.95712	0.83986	3.83451e-06	2.56617e-05	Yes	k__Bacteria	p__Verrucomicrobia	c__Verrucomicrobiae	o__Verrucomicrobiales	f__Akkermansiaceae	g__Akkermansia	s__Akkermansia_muciniphila
s__Actinomyces_sp_HPA0247	ESLD Patients_IPF.vs.hc	2.6266	0.851332	0.00223199	0.0277405	Yes	k__Bacteria	p__Actinobacteria	c__Actinobacteria	o__Actinomycetales	f__Actinomycetaceae	g__Actinomyces	s__Actinomyces_sp_HPA0247
s__Actinomyces_sp_oral_taxon_181	ESLD Patients_IPF.vs.hc	2.1528	0.624284	0.000648368	0.0112816	Yes	k__Bacteria	p__Actinobacteria	c__Actinobacteria	o__Actinomycetales	f__Actinomycetaceae	g__Actinomyces	s__Actinomyces_sp_oral_taxon_181
s__Bifidobacterium_dentium	ESLD Patients_IPF.vs.hc	5.22048	1.00971	4.39019e-07	3.81946e-05	Yes	k__Bacteria	p__Actinobacteria	c__Actinobacteria	o__Bifidobacteriales	f__Bifidobacteriaceae	g__Bifidobacterium	s__Bifidobacterium_dentium
s__Enterorhabdus_caecimuris	ESLD Patients_IPF.vs.hc	2.37485	0.760169	0.00196593	0.0263132	Yes	k__Bacteria	p__Actinobacteria	c__Coriobacteriia	o__Eggerthellales	f__Eggerthellaceae	g__Enterorhabdus	s__Enterorhabdus_caecimuris
s__Prevotella_copri	ESLD Patients_IPF.vs.hc	-5.87548	1.67757	0.000534595	0.0103355	Yes	k__Bacteria	p__Bacteroidetes	c__Bacteroidia	o__Bacteroidales	f__Prevotellaceae	g__Prevotella	s__Prevotella_copri
s__Streptococcus_parasanguinis	ESLD Patients_IPF.vs.hc	5.72347	1.06849	1.74186e-07	3.03084e-05	Yes	k__Bacteria	p__Firmicutes	c__Bacilli	o__Lactobacillales	f__Streptococcaceae	g__Streptococcus	s__Streptococcus_parasanguinis
s__Streptococcus_salivarius	ESLD Patients_IPF.vs.hc	3.65084	1.11761	0.00122031	0.0192038	Yes	k__Bacteria	p__Firmicutes	c__Bacilli	o__Lactobacillales	f__Streptococcaceae	g__Streptococcus	s__Streptococcus_salivarius
s__Hungatella_hathewayi	ESLD Patients_IPF.vs.hc	2.15033	0.663159	0.0013244	0.0192038	Yes	k__Bacteria	p__Firmicutes	c__Clostridia	o__Clostridiales	f__Clostridiaceae	g__Hungatella	s__Hungatella_hathewayi
s__Clostridium_symbiosum	ESLD Patients_IPF.vs.hc	2.27615	0.752254	0.00270476	0.0313753	Yes	k__Bacteria	p__Firmicutes	c__Clostridia	o__Clostridiales	f__Lachnospiraceae	g__Lachnoclostridium	s__Clostridium_symbiosum
s__Agathobaculum_butyriciproducens	ESLD Patients_IPF.vs.hc	-3.87079	0.939328	4.94486e-05	0.00143401	Yes	k__Bacteria	p__Firmicutes	c__Clostridia	o__Clostridiales	f__Ruminococcaceae	g__Agathobaculum	s__Agathobaculum_butyriciproducens
s__Pseudoflavonifractor_capillosus	ESLD Patients_IPF.vs.hc	2.47075	0.847428	0.00383013	0.0416526	Yes	k__Bacteria	p__Firmicutes	c__Clostridia	o__Clostridiales	f__Ruminococcaceae	g__Pseudoflavonifractor	s__Pseudoflavonifractor_capillosus
s__Firmicutes_bacterium_CAG_83	ESLD Patients_IPF.vs.hc	-4.89197	1.30001	0.00020353	0.00505918	Yes	k__Bacteria	p__Firmicutes	c__Firmicutes_unclassified	o__Firmicutes_unclassified	f__Firmicutes_unclassified	g__Firmicutes_unclassified	s__Firmicutes_bacterium_CAG_83
s__Phascolarctobacterium_sp_CAG_266	ESLD Patients_IPF.vs.hc	4.77917	1.34563	0.000447343	0.00972972	Yes	k__Bacteria	p__Firmicutes	c__Negativicutes	o__Acidaminococcales	f__Acidaminococcaceae	g__Phascolarctobacterium	s__Phascolarctobacterium_sp_CAG_266
s__Veillonella_atypica	ESLD Patients_IPF.vs.hc	4.20407	0.847124	1.19322e-06	6.9207e-05	Yes	k__Bacteria	p__Firmicutes	c__Negativicutes	o__Veillonellales	f__Veillonellaceae	g__Veillonella	s__Veillonella_atypica
s__Veillonella_dispar	ESLD Patients_IPF.vs.hc	3.42016	0.759973	9.86826e-06	0.00042927	Yes	k__Bacteria	p__Firmicutes	c__Negativicutes	o__Veillonellales	f__Veillonellaceae	g__Veillonella	s__Veillonella_dispar
s__Veillonella_parvula	ESLD Patients_IPF.vs.hc	4.32131	1.00772	2.46307e-05	0.000857148	Yes	k__Bacteria	p__Firmicutes	c__Negativicutes	o__Veillonellales	f__Veillonellaceae	g__Veillonella	s__Veillonella_parvula
s__Bifidobacterium_adolescentis	ESLD Patients_PPH.vs.hc	-5.666	1.3729	4.82051e-05	0.000645207	Yes	k__Bacteria	p__Actinobacteria	c__Actinobacteria	o__Bifidobacteriales	f__Bifidobacteriaceae	g__Bifidobacterium	s__Bifidobacterium_adolescentis
s__Bifidobacterium_dentium	ESLD Patients_PPH.vs.hc	3.53708	1.01858	0.000594914	0.00470523	Yes	k__Bacteria	p__Actinobacteria	c__Actinobacteria	o__Bifidobacteriales	f__Bifidobacteriaceae	g__Bifidobacterium	s__Bifidobacterium_dentium
s__Bifidobacterium_longum	ESLD Patients_PPH.vs.hc	-5.20439	1.28199	6.34488e-05	0.000788578	Yes	k__Bacteria	p__Actinobacteria	c__Actinobacteria	o__Bifidobacteriales	f__Bifidobacteriaceae	g__Bifidobacterium	s__Bifidobacterium_longum
s__Collinsella_aerofaciens	ESLD Patients_PPH.vs.hc	-6.52646	0.991234	2.17343e-10	1.26059e-08	Yes	k__Bacteria	p__Actinobacteria	c__Coriobacteriia	o__Coriobacteriales	f__Coriobacteriaceae	g__Collinsella	s__Collinsella_aerofaciens
s__Collinsella_stercoris	ESLD Patients_PPH.vs.hc	-2.7419	0.903914	0.00263972	0.0176658	Yes	k__Bacteria	p__Actinobacteria	c__Coriobacteriia	o__Coriobacteriales	f__Coriobacteriaceae	g__Collinsella	s__Collinsella_stercoris
s__Alistipes_finegoldii	ESLD Patients_PPH.vs.hc	-2.7903	1.0188	0.00655208	0.038002	Yes	k__Bacteria	p__Bacteroidetes	c__Bacteroidia	o__Bacteroidales	f__Rikenellaceae	g__Alistipes	s__Alistipes_finegoldii
s__Alistipes_putredinis	ESLD Patients_PPH.vs.hc	-4.52744	1.20117	0.000198819	0.00192191	Yes	k__Bacteria	p__Bacteroidetes	c__Bacteroidia	o__Bacteroidales	f__Rikenellaceae	g__Alistipes	s__Alistipes_putredinis
s__Streptococcus_parasanguinis	ESLD Patients_PPH.vs.hc	3.72693	1.07787	0.000627405	0.00474645	Yes	k__Bacteria	p__Firmicutes	c__Bacilli	o__Lactobacillales	f__Streptococcaceae	g__Streptococcus	s__Streptococcus_parasanguinis
s__Hungatella_hathewayi	ESLD Patients_PPH.vs.hc	5.36052	0.66898	2.836e-14	4.93464e-12	Yes	k__Bacteria	p__Firmicutes	c__Clostridia	o__Clostridiales	f__Clostridiaceae	g__Hungatella	s__Hungatella_hathewayi
s__Ruminococcus_gnavus	ESLD Patients_PPH.vs.hc	4.53288	1.03087	1.54677e-05	0.000224281	Yes	k__Bacteria	p__Firmicutes	c__Clostridia	o__Clostridiales	f__Lachnospiraceae	g__Blautia	s__Ruminococcus_gnavus
s__Coprococcus_comes	ESLD Patients_PPH.vs.hc	-3.21173	1.08751	0.00340423	0.0211549	Yes	k__Bacteria	p__Firmicutes	c__Clostridia	o__Clostridiales	f__Lachnospiraceae	g__Coprococcus	s__Coprococcus_comes
s__Dorea_longicatena	ESLD Patients_PPH.vs.hc	-3.48906	1.14341	0.00249045	0.0173335	Yes	k__Bacteria	p__Firmicutes	c__Clostridia	o__Clostridiales	f__Lachnospiraceae	g__Dorea	s__Dorea_longicatena
s__Fusicatenibacter_saccharivorans	ESLD Patients_PPH.vs.hc	-5.0489	0.979948	4.79494e-07	1.39053e-05	Yes	k__Bacteria	p__Firmicutes	c__Clostridia	o__Clostridiales	f__Lachnospiraceae	g__Fusicatenibacter	s__Fusicatenibacter_saccharivorans
s__Clostridium_bolteae	ESLD Patients_PPH.vs.hc	2.55033	0.6627	0.000146575	0.00151324	Yes	k__Bacteria	p__Firmicutes	c__Clostridia	o__Clostridiales	f__Lachnospiraceae	g__Lachnoclostridium	s__Clostridium_bolteae
s__Clostridium_citroniae	ESLD Patients_PPH.vs.hc	4.45566	0.760035	1.25147e-08	4.35512e-07	Yes	k__Bacteria	p__Firmicutes	c__Clostridia	o__Clostridiales	f__Lachnospiraceae	g__Lachnoclostridium	s__Clostridium_citroniae
s__Clostridium_clostridioforme	ESLD Patients_PPH.vs.hc	4.53158	0.751007	4.92409e-09	2.14198e-07	Yes	k__Bacteria	p__Firmicutes	c__Clostridia	o__Clostridiales	f__Lachnospiraceae	g__Lachnoclostridium	s__Clostridium_clostridioforme
s__Clostridium_lavalense	ESLD Patients_PPH.vs.hc	3.35953	0.899369	0.000226036	0.00196651	Yes	k__Bacteria	p__Firmicutes	c__Clostridia	o__Clostridiales	f__Lachnospiraceae	g__Lachnoclostridium	s__Clostridium_lavalense
s__Clostridium_symbiosum	ESLD Patients_PPH.vs.hc	5.09784	0.758857	9.8979e-11	8.61117e-09	Yes	k__Bacteria	p__Firmicutes	c__Clostridia	o__Clostridiales	f__Lachnospiraceae	g__Lachnoclostridium	s__Clostridium_symbiosum
s__Eubacterium_rectale	ESLD Patients_PPH.vs.hc	-5.05674	1.13426	1.18689e-05	0.000187744	Yes	k__Bacteria	p__Firmicutes	c__Clostridia	o__Clostridiales	f__Lachnospiraceae	g__Lachnospiraceae_unclassified	s__Eubacterium_rectale
s__Roseburia_hominis	ESLD Patients_PPH.vs.hc	-4.62202	1.231	0.0002101	0.00192408	Yes	k__Bacteria	p__Firmicutes	c__Clostridia	o__Clostridiales	f__Lachnospiraceae	g__Roseburia	s__Roseburia_hominis
s__Oscillibacter_sp_57_20	ESLD Patients_PPH.vs.hc	-5.18375	1.39688	0.00024794	0.00205436	Yes	k__Bacteria	p__Firmicutes	c__Clostridia	o__Clostridiales	f__Oscillospiraceae	g__Oscillibacter	s__Oscillibacter_sp_57_20
s__Oscillibacter_sp_CAG_241	ESLD Patients_PPH.vs.hc	-4.35174	1.34287	0.00133304	0.00966458	Yes	k__Bacteria	p__Firmicutes	c__Clostridia	o__Clostridiales	f__Oscillospiraceae	g__Oscillibacter	s__Oscillibacter_sp_CAG_241
s__Intestinibacter_bartlettii	ESLD Patients_PPH.vs.hc	2.40472	0.903406	0.00820961	0.0458171	Yes	k__Bacteria	p__Firmicutes	c__Clostridia	o__Clostridiales	f__Peptostreptococcaceae	g__Intestinibacter	s__Intestinibacter_bartlettii
s__Agathobaculum_butyriciproducens	ESLD Patients_PPH.vs.hc	-4.84543	0.947572	5.78856e-07	1.43887e-05	Yes	k__Bacteria	p__Firmicutes	c__Clostridia	o__Clostridiales	f__Ruminococcaceae	g__Agathobaculum	s__Agathobaculum_butyriciproducens
s__Anaerotruncus_colihominis	ESLD Patients_PPH.vs.hc	4.47738	1.16411	0.000147846	0.00151324	Yes	k__Bacteria	p__Firmicutes	c__Clostridia	o__Clostridiales	f__Ruminococcaceae	g__Anaerotruncus	s__Anaerotruncus_colihominis
s__Flavonifractor_plautii	ESLD Patients_PPH.vs.hc	5.61694	1.2503	1.02167e-05	0.000177771	Yes	k__Bacteria	p__Firmicutes	c__Clostridia	o__Clostridiales	f__Ruminococcaceae	g__Flavonifractor	s__Flavonifractor_plautii
s__Gemmiger_formicilis	ESLD Patients_PPH.vs.hc	-2.71881	0.906265	0.0029366	0.0189247	Yes	k__Bacteria	p__Firmicutes	c__Clostridia	o__Clostridiales	f__Ruminococcaceae	g__Gemmiger	s__Gemmiger_formicilis
s__Ruminococcaceae_bacterium_D16	ESLD Patients_PPH.vs.hc	1.96559	0.740936	0.00842613	0.0458171	Yes	k__Bacteria	p__Firmicutes	c__Clostridia	o__Clostridiales	f__Ruminococcaceae	g__Ruminococcaceae_unclassified	s__Ruminococcaceae_bacterium_D16
s__Veillonella_atypica	ESLD Patients_PPH.vs.hc	3.38118	0.854559	9.58622e-05	0.001112	Yes	k__Bacteria	p__Firmicutes	c__Negativicutes	o__Veillonellales	f__Veillonellaceae	g__Veillonella	s__Veillonella_atypica
s__Veillonella_dispar	ESLD Patients_PPH.vs.hc	3.59663	0.766644	4.20416e-06	8.12804e-05	Yes	k__Bacteria	p__Firmicutes	c__Negativicutes	o__Veillonellales	f__Veillonellaceae	g__Veillonella	s__Veillonella_dispar
s__Veillonella_parvula	ESLD Patients_PPH.vs.hc	4.90789	1.01656	2.24632e-06	4.88575e-05	Yes	k__Bacteria	p__Firmicutes	c__Negativicutes	o__Veillonellales	f__Veillonellaceae	g__Veillonella	s__Veillonella_parvula
s__Haemophilus_parainfluenzae	ESLD Patients_PPH.vs.hc	2.52177	0.895326	0.00519021	0.0311412	Yes	k__Bacteria	p__Proteobacteria	c__Gammaproteobacteria	o__Pasteurellales	f__Pasteurellaceae	g__Haemophilus	s__Haemophilus_parainfluenzae
s__Actinobaculum_sp_oral_taxon_183	LTR_COPD.vs.hc	0.85449	0.364478	0.019575	0.0303408	Yes	k__Bacteria	p__Actinobacteria	c__Actinobacteria	o__Actinomycetales	f__Actinomycetaceae	g__Actinobaculum	s__Actinobaculum_sp_oral_taxon_183
s__Actinomyces_graevenitzii	LTR_COPD.vs.hc	0.985502	0.314697	0.00187439	0.00327475	Yes	k__Bacteria	p__Actinobacteria	c__Actinobacteria	o__Actinomycetales	f__Actinomycetaceae	g__Actinomyces	s__Actinomyces_graevenitzii
s__Actinomyces_odontolyticus	LTR_COPD.vs.hc	1.97878	0.449562	1.40118e-05	3.13513e-05	Yes	k__Bacteria	p__Actinobacteria	c__Actinobacteria	o__Actinomycetales	f__Actinomycetaceae	g__Actinomyces	s__Actinomyces_odontolyticus
s__Actinomyces_sp_HMSC035G02	LTR_COPD.vs.hc	1.64504	0.347795	3.18003e-06	7.69224e-06	Yes	k__Bacteria	p__Actinobacteria	c__Actinobacteria	o__Actinomycetales	f__Actinomycetaceae	g__Actinomyces	s__Actinomyces_sp_HMSC035G02
s__Actinomyces_sp_HPA0247	LTR_COPD.vs.hc	1.00959	0.359432	0.00523064	0.008917	Yes	k__Bacteria	p__Actinobacteria	c__Actinobacteria	o__Actinomycetales	f__Actinomycetaceae	g__Actinomyces	s__Actinomyces_sp_HPA0247
s__Actinomyces_sp_S6_Spd3	LTR_COPD.vs.hc	1.68196	0.268812	1.06659e-09	3.53555e-09	Yes	k__Bacteria	p__Actinobacteria	c__Actinobacteria	o__Actinomycetales	f__Actinomycetaceae	g__Actinomyces	s__Actinomyces_sp_S6_Spd3
s__Actinomyces_sp_oral_taxon_181	LTR_COPD.vs.hc	2.28438	0.311718	1.43005e-12	5.44636e-12	Yes	k__Bacteria	p__Actinobacteria	c__Actinobacteria	o__Actinomycetales	f__Actinomycetaceae	g__Actinomyces	s__Actinomyces_sp_oral_taxon_181
s__Bifidobacterium_adolescentis	LTR_COPD.vs.hc	-8.02431	0.531428	1.26931e-40	7.57356e-39	Yes	k__Bacteria	p__Actinobacteria	c__Actinobacteria	o__Bifidobacteriales	f__Bifidobacteriaceae	g__Bifidobacterium	s__Bifidobacterium_adolescentis
s__Bifidobacterium_longum	LTR_COPD.vs.hc	-5.33192	0.555708	1.19164e-19	8.53217e-19	Yes	k__Bacteria	p__Actinobacteria	c__Actinobacteria	o__Bifidobacteriales	f__Bifidobacteriaceae	g__Bifidobacterium	s__Bifidobacterium_longum
s__Rothia_mucilaginosa	LTR_COPD.vs.hc	2.5433	0.451156	3.39033e-08	1.01145e-07	Yes	k__Bacteria	p__Actinobacteria	c__Actinobacteria	o__Micrococcales	f__Micrococcaceae	g__Rothia	s__Rothia_mucilaginosa
s__Collinsella_aerofaciens	LTR_COPD.vs.hc	-5.83136	0.47513	2.31186e-29	3.76203e-28	Yes	k__Bacteria	p__Actinobacteria	c__Coriobacteriia	o__Coriobacteriales	f__Coriobacteriaceae	g__Collinsella	s__Collinsella_aerofaciens
s__Collinsella_stercoris	LTR_COPD.vs.hc	-2.97238	0.376516	3.21063e-14	1.33652e-13	Yes	k__Bacteria	p__Actinobacteria	c__Coriobacteriia	o__Coriobacteriales	f__Coriobacteriaceae	g__Collinsella	s__Collinsella_stercoris
s__Adlercreutzia_equolifaciens	LTR_COPD.vs.hc	-2.38934	0.537875	1.1719e-05	2.69517e-05	Yes	k__Bacteria	p__Actinobacteria	c__Coriobacteriia	o__Eggerthellales	f__Eggerthellaceae	g__Adlercreutzia	s__Adlercreutzia_equolifaciens
s__Asaccharobacter_celatus	LTR_COPD.vs.hc	-3.32811	0.543799	2.34587e-09	7.63475e-09	Yes	k__Bacteria	p__Actinobacteria	c__Coriobacteriia	o__Eggerthellales	f__Eggerthellaceae	g__Asaccharobacter	s__Asaccharobacter_celatus
s__Eggerthella_lenta	LTR_COPD.vs.hc	3.24459	0.615589	2.29264e-07	6.12511e-07	Yes	k__Bacteria	p__Actinobacteria	c__Coriobacteriia	o__Eggerthellales	f__Eggerthellaceae	g__Eggerthella	s__Eggerthella_lenta
s__Enterorhabdus_caecimuris	LTR_COPD.vs.hc	1.16351	0.343755	0.000787394	0.00142367	Yes	k__Bacteria	p__Actinobacteria	c__Coriobacteriia	o__Eggerthellales	f__Eggerthellaceae	g__Enterorhabdus	s__Enterorhabdus_caecimuris
s__Gordonibacter_pamelaeae	LTR_COPD.vs.hc	2.27344	0.547425	4.06241e-05	8.7611e-05	Yes	k__Bacteria	p__Actinobacteria	c__Coriobacteriia	o__Eggerthellales	f__Eggerthellaceae	g__Gordonibacter	s__Gordonibacter_pamelaeae
s__Slackia_isoflavoniconvertens	LTR_COPD.vs.hc	-3.8949	0.667876	1.18025e-08	3.58075e-08	Yes	k__Bacteria	p__Actinobacteria	c__Coriobacteriia	o__Eggerthellales	f__Eggerthellaceae	g__Slackia	s__Slackia_isoflavoniconvertens
s__Bacteroides_caccae	LTR_COPD.vs.hc	-2.36512	0.627879	0.000191757	0.000381383	Yes	k__Bacteria	p__Bacteroidetes	c__Bacteroidia	o__Bacteroidales	f__Bacteroidaceae	g__Bacteroides	s__Bacteroides_caccae
s__Bacteroides_dorei	LTR_COPD.vs.hc	-1.47867	0.66373	0.0264826	0.0395031	Yes	k__Bacteria	p__Bacteroidetes	c__Bacteroidia	o__Bacteroidales	f__Bacteroidaceae	g__Bacteroides	s__Bacteroides_dorei
s__Bacteroides_eggerthii	LTR_COPD.vs.hc	-1.54105	0.623544	0.0138984	0.0226164	Yes	k__Bacteria	p__Bacteroidetes	c__Bacteroidia	o__Bacteroidales	f__Bacteroidaceae	g__Bacteroides	s__Bacteroides_eggerthii
s__Bacteroides_finegoldii	LTR_COPD.vs.hc	-1.32689	0.494507	0.00761211	0.0126164	Yes	k__Bacteria	p__Bacteroidetes	c__Bacteroidia	o__Bacteroidales	f__Bacteroidaceae	g__Bacteroides	s__Bacteroides_finegoldii
s__Bacteroides_fragilis	LTR_COPD.vs.hc	2.64358	0.681954	0.000124991	0.000254243	Yes	k__Bacteria	p__Bacteroidetes	c__Bacteroidia	o__Bacteroidales	f__Bacteroidaceae	g__Bacteroides	s__Bacteroides_fragilis
s__Bacteroides_ovatus	LTR_COPD.vs.hc	1.50175	0.641023	0.0196622	0.0303408	Yes	k__Bacteria	p__Bacteroidetes	c__Bacteroidia	o__Bacteroidales	f__Bacteroidaceae	g__Bacteroides	s__Bacteroides_ovatus
s__Bacteroides_sp_CAG_144	LTR_COPD.vs.hc	-2.52293	0.522069	1.96506e-06	4.88537e-06	Yes	k__Bacteria	p__Bacteroidetes	c__Bacteroidia	o__Bacteroidales	f__Bacteroidaceae	g__Bacteroides	s__Bacteroides_sp_CAG_144
s__Bacteroides_xylanisolvens	LTR_COPD.vs.hc	-1.34816	0.584624	0.021651	0.0328435	Yes	k__Bacteria	p__Bacteroidetes	c__Bacteroidia	o__Bacteroidales	f__Bacteroidaceae	g__Bacteroides	s__Bacteroides_xylanisolvens
s__Barnesiella_intestinihominis	LTR_COPD.vs.hc	-1.45917	0.642986	0.02381	0.035815	Yes	k__Bacteria	p__Bacteroidetes	c__Bacteroidia	o__Bacteroidales	f__Barnesiellaceae	g__Barnesiella	s__Barnesiella_intestinihominis
s__Butyricimonas_virosa	LTR_COPD.vs.hc	-2.06137	0.490552	3.30445e-05	7.21337e-05	Yes	k__Bacteria	p__Bacteroidetes	c__Bacteroidia	o__Bacteroidales	f__Odoribacteraceae	g__Butyricimonas	s__Butyricimonas_virosa
s__Odoribacter_splanchnicus	LTR_COPD.vs.hc	-3.90929	0.522272	5.09666e-13	1.98327e-12	Yes	k__Bacteria	p__Bacteroidetes	c__Bacteroidia	o__Bacteroidales	f__Odoribacteraceae	g__Odoribacter	s__Odoribacter_splanchnicus
s__Paraprevotella_xylaniphila	LTR_COPD.vs.hc	-1.5734	0.651504	0.016209	0.0256762	Yes	k__Bacteria	p__Bacteroidetes	c__Bacteroidia	o__Bacteroidales	f__Prevotellaceae	g__Paraprevotella	s__Paraprevotella_xylaniphila
s__Prevotella_copri	LTR_COPD.vs.hc	-5.43804	0.674232	9.80952e-15	4.50232e-14	Yes	k__Bacteria	p__Bacteroidetes	c__Bacteroidia	o__Bacteroidales	f__Prevotellaceae	g__Prevotella	s__Prevotella_copri
s__Prevotella_sp_CAG_279	LTR_COPD.vs.hc	-1.52596	0.632806	0.0163681	0.0257008	Yes	k__Bacteria	p__Bacteroidetes	c__Bacteroidia	o__Bacteroidales	f__Prevotellaceae	g__Prevotella	s__Prevotella_sp_CAG_279
s__Alistipes_indistinctus	LTR_COPD.vs.hc	-4.79856	0.588922	5.50381e-15	2.59259e-14	Yes	k__Bacteria	p__Bacteroidetes	c__Bacteroidia	o__Bacteroidales	f__Rikenellaceae	g__Alistipes	s__Alistipes_indistinctus
s__Alistipes_putredinis	LTR_COPD.vs.hc	-5.00089	0.563079	2.73184e-17	1.63e-16	Yes	k__Bacteria	p__Bacteroidetes	c__Bacteroidia	o__Bacteroidales	f__Rikenellaceae	g__Alistipes	s__Alistipes_putredinis
s__Alistipes_shahii	LTR_COPD.vs.hc	-4.37508	0.564931	8.94964e-14	3.55997e-13	Yes	k__Bacteria	p__Bacteroidetes	c__Bacteroidia	o__Bacteroidales	f__Rikenellaceae	g__Alistipes	s__Alistipes_shahii
s__Lactobacillus_fermentum	LTR_COPD.vs.hc	2.79204	0.351529	2.3041e-14	9.81986e-14	Yes	k__Bacteria	p__Firmicutes	c__Bacilli	o__Lactobacillales	f__Lactobacillaceae	g__Lactobacillus	s__Lactobacillus_fermentum
s__Streptococcus_mitis	LTR_COPD.vs.hc	3.04617	0.313488	4.58187e-20	3.41731e-19	Yes	k__Bacteria	p__Firmicutes	c__Bacilli	o__Lactobacillales	f__Streptococcaceae	g__Streptococcus	s__Streptococcus_mitis
s__Streptococcus_parasanguinis	LTR_COPD.vs.hc	6.10322	0.458891	2.31326e-33	5.91533e-32	Yes	k__Bacteria	p__Firmicutes	c__Bacilli	o__Lactobacillales	f__Streptococcaceae	g__Streptococcus	s__Streptococcus_parasanguinis
s__Streptococcus_salivarius	LTR_COPD.vs.hc	4.44745	0.481327	1.8361e-18	1.17379e-17	Yes	k__Bacteria	p__Firmicutes	c__Bacilli	o__Lactobacillales	f__Streptococcaceae	g__Streptococcus	s__Streptococcus_salivarius
s__Clostridium_sp_CAG_167	LTR_COPD.vs.hc	-1.96489	0.507681	0.00012806	0.00025756	Yes	k__Bacteria	p__Firmicutes	c__Clostridia	o__Clostridiales	f__Clostridiaceae	g__Clostridium	s__Clostridium_sp_CAG_167
s__Clostridium_sp_CAG_242	LTR_COPD.vs.hc	2.17652	0.361996	4.31675e-09	1.37982e-08	Yes	k__Bacteria	p__Firmicutes	c__Clostridia	o__Clostridiales	f__Clostridiaceae	g__Clostridium	s__Clostridium_sp_CAG_242
s__Hungatella_hathewayi	LTR_COPD.vs.hc	5.6682	0.386335	7.12983e-39	3.1906e-37	Yes	k__Bacteria	p__Firmicutes	c__Clostridia	o__Clostridiales	f__Clostridiaceae	g__Hungatella	s__Hungatella_hathewayi
s__Eubacterium_hallii	LTR_COPD.vs.hc	-2.9739	0.506569	9.52457e-09	2.93948e-08	Yes	k__Bacteria	p__Firmicutes	c__Clostridia	o__Clostridiales	f__Eubacteriaceae	g__Eubacterium	s__Eubacterium_hallii
s__Eubacterium_ramulus	LTR_COPD.vs.hc	-1.62051	0.452932	0.000391658	0.000730278	Yes	k__Bacteria	p__Firmicutes	c__Clostridia	o__Clostridiales	f__Eubacteriaceae	g__Eubacterium	s__Eubacterium_ramulus
s__Eubacterium_sp_CAG_251	LTR_COPD.vs.hc	-1.96213	0.5861	0.000896682	0.00160506	Yes	k__Bacteria	p__Firmicutes	c__Clostridia	o__Clostridiales	f__Eubacteriaceae	g__Eubacterium	s__Eubacterium_sp_CAG_251
s__Eubacterium_ventriosum	LTR_COPD.vs.hc	-1.4013	0.434125	0.0013564	0.00240391	Yes	k__Bacteria	p__Firmicutes	c__Clostridia	o__Clostridiales	f__Eubacteriaceae	g__Eubacterium	s__Eubacterium_ventriosum
s__Anaerostipes_hadrus	LTR_COPD.vs.hc	-1.3832	0.595608	0.0207469	0.0317409	Yes	k__Bacteria	p__Firmicutes	c__Clostridia	o__Clostridiales	f__Lachnospiraceae	g__Anaerostipes	s__Anaerostipes_hadrus
s__Anaerotignum_lactatifermentans	LTR_COPD.vs.hc	5.86375	0.484307	9.93618e-29	1.36814e-27	Yes	k__Bacteria	p__Firmicutes	c__Clostridia	o__Clostridiales	f__Lachnospiraceae	g__Anaerotignum	s__Anaerotignum_lactatifermentans
s__Blautia_obeum	LTR_COPD.vs.hc	-2.37851	0.510663	4.43941e-06	1.0456e-05	Yes	k__Bacteria	p__Firmicutes	c__Clostridia	o__Clostridiales	f__Lachnospiraceae	g__Blautia	s__Blautia_obeum
s__Blautia_sp_CAG_257	LTR_COPD.vs.hc	4.212	0.359494	2.99993e-27	3.83563e-26	Yes	k__Bacteria	p__Firmicutes	c__Clostridia	o__Clostridiales	f__Lachnospiraceae	g__Blautia	s__Blautia_sp_CAG_257
s__Blautia_wexlerae	LTR_COPD.vs.hc	3.35698	0.532601	8.16184e-10	2.80956e-09	Yes	k__Bacteria	p__Firmicutes	c__Clostridia	o__Clostridiales	f__Lachnospiraceae	g__Blautia	s__Blautia_wexlerae
s__Ruminococcus_gnavus	LTR_COPD.vs.hc	5.80396	0.474732	3.51213e-29	5.23893e-28	Yes	k__Bacteria	p__Firmicutes	c__Clostridia	o__Clostridiales	f__Lachnospiraceae	g__Blautia	s__Ruminococcus_gnavus
s__Ruminococcus_torques	LTR_COPD.vs.hc	-3.40412	0.520594	2.01852e-10	7.2263e-10	Yes	k__Bacteria	p__Firmicutes	c__Clostridia	o__Clostridiales	f__Lachnospiraceae	g__Blautia	s__Ruminococcus_torques
s__Butyrivibrio_crossotus	LTR_COPD.vs.hc	-1.85292	0.53975	0.000663388	0.0012117	Yes	k__Bacteria	p__Firmicutes	c__Clostridia	o__Clostridiales	f__Lachnospiraceae	g__Butyrivibrio	s__Butyrivibrio_crossotus
s__Coprococcus_catus	LTR_COPD.vs.hc	-1.99234	0.508014	0.00010441	0.000217319	Yes	k__Bacteria	p__Firmicutes	c__Clostridia	o__Clostridiales	f__Lachnospiraceae	g__Coprococcus	s__Coprococcus_catus
s__Coprococcus_comes	LTR_COPD.vs.hc	-3.83528	0.491411	5.9416e-14	2.41715e-13	Yes	k__Bacteria	p__Firmicutes	c__Clostridia	o__Clostridiales	f__Lachnospiraceae	g__Coprococcus	s__Coprococcus_comes
s__Coprococcus_eutactus	LTR_COPD.vs.hc	-3.99267	0.594144	6.72795e-11	2.50897e-10	Yes	k__Bacteria	p__Firmicutes	c__Clostridia	o__Clostridiales	f__Lachnospiraceae	g__Coprococcus	s__Coprococcus_eutactus
s__Dorea_formicigenerans	LTR_COPD.vs.hc	-2.89806	0.483111	4.66513e-09	1.46502e-08	Yes	k__Bacteria	p__Firmicutes	c__Clostridia	o__Clostridiales	f__Lachnospiraceae	g__Dorea	s__Dorea_formicigenerans
s__Dorea_longicatena	LTR_COPD.vs.hc	-5.49237	0.485843	1.02562e-25	1.2239e-24	Yes	k__Bacteria	p__Firmicutes	c__Clostridia	o__Clostridiales	f__Lachnospiraceae	g__Dorea	s__Dorea_longicatena
s__Eisenbergiella_tayi	LTR_COPD.vs.hc	1.59796	0.330543	1.94842e-06	4.88537e-06	Yes	k__Bacteria	p__Firmicutes	c__Clostridia	o__Clostridiales	f__Lachnospiraceae	g__Eisenbergiella	s__Eisenbergiella_tayi
s__Fusicatenibacter_saccharivorans	LTR_COPD.vs.hc	-1.16642	0.460403	0.0116982	0.0192108	Yes	k__Bacteria	p__Firmicutes	c__Clostridia	o__Clostridiales	f__Lachnospiraceae	g__Fusicatenibacter	s__Fusicatenibacter_saccharivorans
s__Clostridium_aldenense	LTR_COPD.vs.hc	2.95053	0.315277	7.41507e-19	4.91592e-18	Yes	k__Bacteria	p__Firmicutes	c__Clostridia	o__Clostridiales	f__Lachnospiraceae	g__Lachnoclostridium	s__Clostridium_aldenense
s__Clostridium_asparagiforme	LTR_COPD.vs.hc	2.02036	0.37966	1.77e-07	4.80046e-07	Yes	k__Bacteria	p__Firmicutes	c__Clostridia	o__Clostridiales	f__Lachnospiraceae	g__Lachnoclostridium	s__Clostridium_asparagiforme
s__Clostridium_bolteae	LTR_COPD.vs.hc	4.20555	0.375508	2.50457e-25	2.80199e-24	Yes	k__Bacteria	p__Firmicutes	c__Clostridia	o__Clostridiales	f__Lachnospiraceae	g__Lachnoclostridium	s__Clostridium_bolteae
s__Clostridium_citroniae	LTR_COPD.vs.hc	3.28126	0.37532	7.62753e-17	4.26665e-16	Yes	k__Bacteria	p__Firmicutes	c__Clostridia	o__Clostridiales	f__Lachnospiraceae	g__Lachnoclostridium	s__Clostridium_citroniae
s__Clostridium_clostridioforme	LTR_COPD.vs.hc	5.60736	0.418007	8.13886e-34	2.42809e-32	Yes	k__Bacteria	p__Firmicutes	c__Clostridia	o__Clostridiales	f__Lachnospiraceae	g__Lachnoclostridium	s__Clostridium_clostridioforme
s__Clostridium_lavalense	LTR_COPD.vs.hc	6.9065	0.456941	1.10028e-40	7.57356e-39	Yes	k__Bacteria	p__Firmicutes	c__Clostridia	o__Clostridiales	f__Lachnospiraceae	g__Lachnoclostridium	s__Clostridium_lavalense
s__Clostridium_saccharolyticum	LTR_COPD.vs.hc	5.35605	0.482134	5.38607e-25	5.67122e-24	Yes	k__Bacteria	p__Firmicutes	c__Clostridia	o__Clostridiales	f__Lachnospiraceae	g__Lachnoclostridium	s__Clostridium_saccharolyticum
s__Clostridium_symbiosum	LTR_COPD.vs.hc	7.74371	0.402	4.65156e-58	8.32629e-56	Yes	k__Bacteria	p__Firmicutes	c__Clostridia	o__Clostridiales	f__Lachnospiraceae	g__Lachnoclostridium	s__Clostridium_symbiosum
s__Lachnoclostridium_sp_An131	LTR_COPD.vs.hc	2.40676	0.28377	5.12104e-16	2.77778e-15	Yes	k__Bacteria	p__Firmicutes	c__Clostridia	o__Clostridiales	f__Lachnospiraceae	g__Lachnoclostridium	s__Lachnoclostridium_sp_An131
s__Lachnoclostridium_sp_An138	LTR_COPD.vs.hc	3.47234	0.344301	2.46743e-21	1.92031e-20	Yes	k__Bacteria	p__Firmicutes	c__Clostridia	o__Clostridiales	f__Lachnospiraceae	g__Lachnoclostridium	s__Lachnoclostridium_sp_An138
s__Eubacterium_rectale	LTR_COPD.vs.hc	-3.05464	0.563828	1.07861e-07	3.11406e-07	Yes	k__Bacteria	p__Firmicutes	c__Clostridia	o__Clostridiales	f__Lachnospiraceae	g__Lachnospiraceae_unclassified	s__Eubacterium_rectale
s__Lachnospira_pectinoschiza	LTR_COPD.vs.hc	-1.41954	0.579459	0.0147487	0.0235716	Yes	k__Bacteria	p__Firmicutes	c__Clostridia	o__Clostridiales	f__Lachnospiraceae	g__Lachnospira	s__Lachnospira_pectinoschiza
s__Roseburia_faecis	LTR_COPD.vs.hc	-3.35075	0.621017	1.20935e-07	3.43609e-07	Yes	k__Bacteria	p__Firmicutes	c__Clostridia	o__Clostridiales	f__Lachnospiraceae	g__Roseburia	s__Roseburia_faecis
s__Roseburia_hominis	LTR_COPD.vs.hc	-3.18393	0.569795	4.4134e-08	1.29508e-07	Yes	k__Bacteria	p__Firmicutes	c__Clostridia	o__Clostridiales	f__Lachnospiraceae	g__Roseburia	s__Roseburia_hominis
s__Roseburia_intestinalis	LTR_COPD.vs.hc	2.35405	0.638994	0.000263211	0.000517744	Yes	k__Bacteria	p__Firmicutes	c__Clostridia	o__Clostridiales	f__Lachnospiraceae	g__Roseburia	s__Roseburia_intestinalis
s__Roseburia_inulinivorans	LTR_COPD.vs.hc	-4.63913	0.552679	9.60664e-16	5.05761e-15	Yes	k__Bacteria	p__Firmicutes	c__Clostridia	o__Clostridiales	f__Lachnospiraceae	g__Roseburia	s__Roseburia_inulinivorans
s__Roseburia_sp_CAG_182	LTR_COPD.vs.hc	-1.53694	0.418469	0.000274625	0.00052858	Yes	k__Bacteria	p__Firmicutes	c__Clostridia	o__Clostridiales	f__Lachnospiraceae	g__Roseburia	s__Roseburia_sp_CAG_182
s__Sellimonas_intestinalis	LTR_COPD.vs.hc	4.21205	0.332817	7.73116e-31	1.53764e-29	Yes	k__Bacteria	p__Firmicutes	c__Clostridia	o__Clostridiales	f__Lachnospiraceae	g__Sellimonas	s__Sellimonas_intestinalis
s__Oscillibacter_sp_57_20	LTR_COPD.vs.hc	-6.74015	0.619046	3.4454e-24	3.42626e-23	Yes	k__Bacteria	p__Firmicutes	c__Clostridia	o__Clostridiales	f__Oscillospiraceae	g__Oscillibacter	s__Oscillibacter_sp_57_20
s__Oscillibacter_sp_CAG_241	LTR_COPD.vs.hc	-3.83989	0.58359	1.57847e-10	5.76625e-10	Yes	k__Bacteria	p__Firmicutes	c__Clostridia	o__Clostridiales	f__Oscillospiraceae	g__Oscillibacter	s__Oscillibacter_sp_CAG_241
s__Agathobaculum_butyriciproducens	LTR_COPD.vs.hc	-6.80568	0.467257	1.93599e-38	6.93085e-37	Yes	k__Bacteria	p__Firmicutes	c__Clostridia	o__Clostridiales	f__Ruminococcaceae	g__Agathobaculum	s__Agathobaculum_butyriciproducens
s__Anaeromassilibacillus_sp_An250	LTR_COPD.vs.hc	2.16589	0.540361	7.37477e-05	0.000155304	Yes	k__Bacteria	p__Firmicutes	c__Clostridia	o__Clostridiales	f__Ruminococcaceae	g__Anaeromassilibacillus	s__Anaeromassilibacillus_sp_An250
s__Anaerotruncus_colihominis	LTR_COPD.vs.hc	5.98005	0.482775	8.4628e-30	1.51484e-28	Yes	k__Bacteria	p__Firmicutes	c__Clostridia	o__Clostridiales	f__Ruminococcaceae	g__Anaerotruncus	s__Anaerotruncus_colihominis
s__Faecalibacterium_prausnitzii	LTR_COPD.vs.hc	-1.68443	0.343125	1.3649e-06	3.54082e-06	Yes	k__Bacteria	p__Firmicutes	c__Clostridia	o__Clostridiales	f__Ruminococcaceae	g__Faecalibacterium	s__Faecalibacterium_prausnitzii
s__Flavonifractor_plautii	LTR_COPD.vs.hc	4.29944	0.488215	4.76004e-17	2.74854e-16	Yes	k__Bacteria	p__Firmicutes	c__Clostridia	o__Clostridiales	f__Ruminococcaceae	g__Flavonifractor	s__Flavonifractor_plautii
s__Flavonifractor_sp_An10	LTR_COPD.vs.hc	2.0283	0.416319	1.6296e-06	4.16711e-06	Yes	k__Bacteria	p__Firmicutes	c__Clostridia	o__Clostridiales	f__Ruminococcaceae	g__Flavonifractor	s__Flavonifractor_sp_An10
s__Gemmiger_formicilis	LTR_COPD.vs.hc	-4.47119	0.429473	1.76986e-22	1.58403e-21	Yes	k__Bacteria	p__Firmicutes	c__Clostridia	o__Clostridiales	f__Ruminococcaceae	g__Gemmiger	s__Gemmiger_formicilis
s__Pseudoflavonifractor_capillosus	LTR_COPD.vs.hc	3.61108	0.433343	1.48447e-15	7.38111e-15	Yes	k__Bacteria	p__Firmicutes	c__Clostridia	o__Clostridiales	f__Ruminococcaceae	g__Pseudoflavonifractor	s__Pseudoflavonifractor_capillosus
s__Pseudoflavonifractor_sp_An184	LTR_COPD.vs.hc	2.59405	0.552336	3.71265e-06	8.86086e-06	Yes	k__Bacteria	p__Firmicutes	c__Clostridia	o__Clostridiales	f__Ruminococcaceae	g__Pseudoflavonifractor	s__Pseudoflavonifractor_sp_An184
s__Clostridium_leptum	LTR_COPD.vs.hc	2.39429	0.447704	1.54595e-07	4.32382e-07	Yes	k__Bacteria	p__Firmicutes	c__Clostridia	o__Clostridiales	f__Ruminococcaceae	g__Ruminococcaceae_unclassified	s__Clostridium_leptum
s__Eubacterium_siraeum	LTR_COPD.vs.hc	-2.76685	0.628297	1.38804e-05	3.13513e-05	Yes	k__Bacteria	p__Firmicutes	c__Clostridia	o__Clostridiales	f__Ruminococcaceae	g__Ruminococcaceae_unclassified	s__Eubacterium_siraeum
s__Ruminococcaceae_bacterium_D16	LTR_COPD.vs.hc	3.49037	0.417625	1.24519e-15	6.36826e-15	Yes	k__Bacteria	p__Firmicutes	c__Clostridia	o__Clostridiales	f__Ruminococcaceae	g__Ruminococcaceae_unclassified	s__Ruminococcaceae_bacterium_D16
s__Ruminococcaceae_bacterium_D5	LTR_COPD.vs.hc	-1.44253	0.471556	0.00237877	0.00409424	Yes	k__Bacteria	p__Firmicutes	c__Clostridia	o__Clostridiales	f__Ruminococcaceae	g__Ruminococcaceae_unclassified	s__Ruminococcaceae_bacterium_D5
s__Ruminococcus_bromii	LTR_COPD.vs.hc	-2.60351	0.726477	0.000383147	0.00072193	Yes	k__Bacteria	p__Firmicutes	c__Clostridia	o__Clostridiales	f__Ruminococcaceae	g__Ruminococcus	s__Ruminococcus_bromii
s__Ruminococcus_lactaris	LTR_COPD.vs.hc	-2.08423	0.572891	0.000312904	0.000595849	Yes	k__Bacteria	p__Firmicutes	c__Clostridia	o__Clostridiales	f__Ruminococcaceae	g__Ruminococcus	s__Ruminococcus_lactaris
s__Ruthenibacterium_lactatiformans	LTR_COPD.vs.hc	0.911239	0.33371	0.00661806	0.0110713	Yes	k__Bacteria	p__Firmicutes	c__Clostridia	o__Clostridiales	f__Ruminococcaceae	g__Ruthenibacterium	s__Ruthenibacterium_lactatiformans
s__Clostridium_innocuum	LTR_COPD.vs.hc	4.79498	0.36485	9.68105e-33	2.16614e-31	Yes	k__Bacteria	p__Firmicutes	c__Erysipelotrichia	o__Erysipelotrichales	f__Erysipelotrichaceae	g__Erysipelatoclostridium	s__Clostridium_innocuum
s__Clostridium_spiroforme	LTR_COPD.vs.hc	1.96637	0.311914	8.10275e-10	2.80956e-09	Yes	k__Bacteria	p__Firmicutes	c__Erysipelotrichia	o__Erysipelotrichales	f__Erysipelotrichaceae	g__Erysipelatoclostridium	s__Clostridium_spiroforme
s__Erysipelatoclostridium_ramosum	LTR_COPD.vs.hc	3.37636	0.332268	1.33591e-21	1.08694e-20	Yes	k__Bacteria	p__Firmicutes	c__Erysipelotrichia	o__Erysipelotrichales	f__Erysipelotrichaceae	g__Erysipelatoclostridium	s__Erysipelatoclostridium_ramosum
s__Holdemanella_biformis	LTR_COPD.vs.hc	-1.59875	0.434324	0.000266189	0.000517912	Yes	k__Bacteria	p__Firmicutes	c__Erysipelotrichia	o__Erysipelotrichales	f__Erysipelotrichaceae	g__Holdemanella	s__Holdemanella_biformis
s__Firmicutes_bacterium_CAG_110	LTR_COPD.vs.hc	-4.74618	0.595151	1.84418e-14	8.05141e-14	Yes	k__Bacteria	p__Firmicutes	c__Firmicutes_unclassified	o__Firmicutes_unclassified	f__Firmicutes_unclassified	g__Firmicutes_unclassified	s__Firmicutes_bacterium_CAG_110
s__Firmicutes_bacterium_CAG_145	LTR_COPD.vs.hc	1.7149	0.346525	1.12753e-06	2.96806e-06	Yes	k__Bacteria	p__Firmicutes	c__Firmicutes_unclassified	o__Firmicutes_unclassified	f__Firmicutes_unclassified	g__Firmicutes_unclassified	s__Firmicutes_bacterium_CAG_145
s__Firmicutes_bacterium_CAG_170	LTR_COPD.vs.hc	-3.05157	0.572212	1.6694e-07	4.59726e-07	Yes	k__Bacteria	p__Firmicutes	c__Firmicutes_unclassified	o__Firmicutes_unclassified	f__Firmicutes_unclassified	g__Firmicutes_unclassified	s__Firmicutes_bacterium_CAG_170
s__Firmicutes_bacterium_CAG_238	LTR_COPD.vs.hc	-1.02495	0.417806	0.0146121	0.0235637	Yes	k__Bacteria	p__Firmicutes	c__Firmicutes_unclassified	o__Firmicutes_unclassified	f__Firmicutes_unclassified	g__Firmicutes_unclassified	s__Firmicutes_bacterium_CAG_238
s__Firmicutes_bacterium_CAG_83	LTR_COPD.vs.hc	-2.58613	0.596698	1.88011e-05	4.15481e-05	Yes	k__Bacteria	p__Firmicutes	c__Firmicutes_unclassified	o__Firmicutes_unclassified	f__Firmicutes_unclassified	g__Firmicutes_unclassified	s__Firmicutes_bacterium_CAG_83
s__Firmicutes_bacterium_CAG_95	LTR_COPD.vs.hc	-2.15784	0.485816	1.17443e-05	2.69517e-05	Yes	k__Bacteria	p__Firmicutes	c__Firmicutes_unclassified	o__Firmicutes_unclassified	f__Firmicutes_unclassified	g__Firmicutes_unclassified	s__Firmicutes_bacterium_CAG_95
s__Phascolarctobacterium_faecium	LTR_COPD.vs.hc	2.33521	0.572904	5.58819e-05	0.000119082	Yes	k__Bacteria	p__Firmicutes	c__Negativicutes	o__Acidaminococcales	f__Acidaminococcaceae	g__Phascolarctobacterium	s__Phascolarctobacterium_faecium
s__Phascolarctobacterium_succinatutens	LTR_COPD.vs.hc	-2.20004	0.702891	0.00188436	0.00327475	Yes	k__Bacteria	p__Firmicutes	c__Negativicutes	o__Acidaminococcales	f__Acidaminococcaceae	g__Phascolarctobacterium	s__Phascolarctobacterium_succinatutens
s__Veillonella_atypica	LTR_COPD.vs.hc	4.6965	0.450095	1.46001e-22	1.37548e-21	Yes	k__Bacteria	p__Firmicutes	c__Negativicutes	o__Veillonellales	f__Veillonellaceae	g__Veillonella	s__Veillonella_atypica
s__Veillonella_dispar	LTR_COPD.vs.hc	3.67567	0.412723	2.27564e-17	1.40462e-16	Yes	k__Bacteria	p__Firmicutes	c__Negativicutes	o__Veillonellales	f__Veillonellaceae	g__Veillonella	s__Veillonella_dispar
s__Veillonella_infantium	LTR_COPD.vs.hc	2.77909	0.3362	2.38933e-15	1.15592e-14	Yes	k__Bacteria	p__Firmicutes	c__Negativicutes	o__Veillonellales	f__Veillonellaceae	g__Veillonella	s__Veillonella_infantium
s__Veillonella_parvula	LTR_COPD.vs.hc	3.8303	0.479024	1.59096e-14	7.11953e-14	Yes	k__Bacteria	p__Firmicutes	c__Negativicutes	o__Veillonellales	f__Veillonellaceae	g__Veillonella	s__Veillonella_parvula
s__Turicimonas_muris	LTR_COPD.vs.hc	2.42963	0.386271	8.80609e-10	2.97413e-09	Yes	k__Bacteria	p__Proteobacteria	c__Betaproteobacteria	o__Burkholderiales	f__Sutterellaceae	g__Turicimonas	s__Turicimonas_muris
s__Bilophila_wadsworthia	LTR_COPD.vs.hc	-2.1245	0.608899	0.000541962	0.00100012	Yes	k__Bacteria	p__Proteobacteria	c__Deltaproteobacteria	o__Desulfovibrionales	f__Desulfovibrionaceae	g__Bilophila	s__Bilophila_wadsworthia
s__Desulfovibrio_piger	LTR_COPD.vs.hc	-3.48333	0.73487	3.03341e-06	7.43808e-06	Yes	k__Bacteria	p__Proteobacteria	c__Deltaproteobacteria	o__Desulfovibrionales	f__Desulfovibrionaceae	g__Desulfovibrio	s__Desulfovibrio_piger
s__Campylobacter_gracilis	LTR_COPD.vs.hc	2.94605	0.286567	5.10919e-22	4.35498e-21	Yes	k__Bacteria	p__Proteobacteria	c__Epsilonproteobacteria	o__Campylobacterales	f__Campylobacteraceae	g__Campylobacter	s__Campylobacter_gracilis
s__Escherichia_coli	LTR_COPD.vs.hc	1.8588	0.675216	0.00619263	0.0104574	Yes	k__Bacteria	p__Proteobacteria	c__Gammaproteobacteria	o__Enterobacterales	f__Enterobacteriaceae	g__Escherichia	s__Escherichia_coli
s__Klebsiella_variicola	LTR_COPD.vs.hc	0.974355	0.447067	0.0299174	0.0442579	Yes	k__Bacteria	p__Proteobacteria	c__Gammaproteobacteria	o__Enterobacterales	f__Enterobacteriaceae	g__Klebsiella	s__Klebsiella_variicola
s__Proteobacteria_bacterium_CAG_139	LTR_COPD.vs.hc	2.34905	0.605571	0.000123722	0.000254243	Yes	k__Bacteria	p__Proteobacteria	c__Proteobacteria_unclassified	o__Proteobacteria_unclassified	f__Proteobacteria_unclassified	g__Proteobacteria_unclassified	s__Proteobacteria_bacterium_CAG_139
s__Akkermansia_muciniphila	LTR_COPD.vs.hc	-6.15323	0.652519	4.27854e-19	2.94561e-18	Yes	k__Bacteria	p__Verrucomicrobia	c__Verrucomicrobiae	o__Verrucomicrobiales	f__Akkermansiaceae	g__Akkermansia	s__Akkermansia_muciniphila
s__Actinobaculum_sp_oral_taxon_183	LTR_IPF.vs.hc	1.58694	0.549618	0.00410901	0.0106596	Yes	k__Bacteria	p__Actinobacteria	c__Actinobacteria	o__Actinomycetales	f__Actinomycetaceae	g__Actinobaculum	s__Actinobaculum_sp_oral_taxon_183
s__Actinomyces_odontolyticus	LTR_IPF.vs.hc	1.72995	0.677922	0.0111092	0.0251716	Yes	k__Bacteria	p__Actinobacteria	c__Actinobacteria	o__Actinomycetales	f__Actinomycetaceae	g__Actinomyces	s__Actinomyces_odontolyticus
s__Actinomyces_sp_HMSC035G02	LTR_IPF.vs.hc	2.10538	0.524461	7.1929e-05	0.000286118	Yes	k__Bacteria	p__Actinobacteria	c__Actinobacteria	o__Actinomycetales	f__Actinomycetaceae	g__Actinomyces	s__Actinomyces_sp_HMSC035G02
s__Actinomyces_sp_S6_Spd3	LTR_IPF.vs.hc	2.09592	0.405357	3.79629e-07	2.0592e-06	Yes	k__Bacteria	p__Actinobacteria	c__Actinobacteria	o__Actinomycetales	f__Actinomycetaceae	g__Actinomyces	s__Actinomyces_sp_S6_Spd3
s__Actinomyces_sp_oral_taxon_181	LTR_IPF.vs.hc	1.63644	0.470059	0.000557361	0.00166279	Yes	k__Bacteria	p__Actinobacteria	c__Actinobacteria	o__Actinomycetales	f__Actinomycetaceae	g__Actinomyces	s__Actinomyces_sp_oral_taxon_181
s__Bifidobacterium_adolescentis	LTR_IPF.vs.hc	-9.34557	0.801372	4.80484e-27	8.60066e-25	Yes	k__Bacteria	p__Actinobacteria	c__Actinobacteria	o__Bifidobacteriales	f__Bifidobacteriaceae	g__Bifidobacterium	s__Bifidobacterium_adolescentis
s__Bifidobacterium_longum	LTR_IPF.vs.hc	-5.21212	0.837985	1.32307e-09	1.82176e-08	Yes	k__Bacteria	p__Actinobacteria	c__Actinobacteria	o__Bifidobacteriales	f__Bifidobacteriaceae	g__Bifidobacterium	s__Bifidobacterium_longum
s__Rothia_mucilaginosa	LTR_IPF.vs.hc	2.15354	0.680325	0.0016743	0.00468281	Yes	k__Bacteria	p__Actinobacteria	c__Actinobacteria	o__Micrococcales	f__Micrococcaceae	g__Rothia	s__Rothia_mucilaginosa
s__Collinsella_aerofaciens	LTR_IPF.vs.hc	-5.10585	0.716478	5.27874e-12	1.57482e-10	Yes	k__Bacteria	p__Actinobacteria	c__Coriobacteriia	o__Coriobacteriales	f__Coriobacteriaceae	g__Collinsella	s__Collinsella_aerofaciens
s__Collinsella_stercoris	LTR_IPF.vs.hc	-2.45667	0.567771	1.93957e-05	8.46788e-05	Yes	k__Bacteria	p__Actinobacteria	c__Coriobacteriia	o__Coriobacteriales	f__Coriobacteriaceae	g__Collinsella	s__Collinsella_stercoris
s__.Collinsella._massiliensis	LTR_IPF.vs.hc	-2.15656	0.645673	0.000921323	0.00261773	Yes	k__Bacteria	p__Actinobacteria	c__Coriobacteriia	o__Coriobacteriales	f__Coriobacteriaceae	g__Enorma	s__.Collinsella._massiliensis
s__Adlercreutzia_equolifaciens	LTR_IPF.vs.hc	-2.95407	0.811094	0.000308259	0.00100324	Yes	k__Bacteria	p__Actinobacteria	c__Coriobacteriia	o__Eggerthellales	f__Eggerthellaceae	g__Adlercreutzia	s__Adlercreutzia_equolifaciens
s__Asaccharobacter_celatus	LTR_IPF.vs.hc	-3.36452	0.820026	5.00196e-05	0.000203489	Yes	k__Bacteria	p__Actinobacteria	c__Coriobacteriia	o__Eggerthellales	f__Eggerthellaceae	g__Asaccharobacter	s__Asaccharobacter_celatus
s__Bacteroides_caccae	LTR_IPF.vs.hc	-2.21373	0.946816	0.0199054	0.0419183	Yes	k__Bacteria	p__Bacteroidetes	c__Bacteroidia	o__Bacteroidales	f__Bacteroidaceae	g__Bacteroides	s__Bacteroides_caccae
s__Bacteroides_dorei	LTR_IPF.vs.hc	-2.53459	1.00088	0.0117348	0.0262566	Yes	k__Bacteria	p__Bacteroidetes	c__Bacteroidia	o__Bacteroidales	f__Bacteroidaceae	g__Bacteroides	s__Bacteroides_dorei
s__Bacteroides_sp_CAG_144	LTR_IPF.vs.hc	-2.17163	0.787259	0.00609028	0.0146358	Yes	k__Bacteria	p__Bacteroidetes	c__Bacteroidia	o__Bacteroidales	f__Bacteroidaceae	g__Bacteroides	s__Bacteroides_sp_CAG_144
s__Bacteroides_uniformis	LTR_IPF.vs.hc	1.86745	0.662959	0.00510498	0.0126916	Yes	k__Bacteria	p__Bacteroidetes	c__Bacteroidia	o__Bacteroidales	f__Bacteroidaceae	g__Bacteroides	s__Bacteroides_uniformis
s__Coprobacter_fastidiosus	LTR_IPF.vs.hc	2.1861	0.762354	0.00436892	0.0111719	Yes	k__Bacteria	p__Bacteroidetes	c__Bacteroidia	o__Bacteroidales	f__Barnesiellaceae	g__Coprobacter	s__Coprobacter_fastidiosus
s__Butyricimonas_virosa	LTR_IPF.vs.hc	-1.7673	0.739733	0.0173803	0.0370366	Yes	k__Bacteria	p__Bacteroidetes	c__Bacteroidia	o__Bacteroidales	f__Odoribacteraceae	g__Butyricimonas	s__Butyricimonas_virosa
s__Prevotella_copri	LTR_IPF.vs.hc	-6.63461	1.01671	2.1872e-10	3.26257e-09	Yes	k__Bacteria	p__Bacteroidetes	c__Bacteroidia	o__Bacteroidales	f__Prevotellaceae	g__Prevotella	s__Prevotella_copri
s__Alistipes_finegoldii	LTR_IPF.vs.hc	-2.28957	0.785737	0.00378214	0.00995592	Yes	k__Bacteria	p__Bacteroidetes	c__Bacteroidia	o__Bacteroidales	f__Rikenellaceae	g__Alistipes	s__Alistipes_finegoldii
s__Alistipes_indistinctus	LTR_IPF.vs.hc	-4.92879	0.888071	5.39421e-08	3.57616e-07	Yes	k__Bacteria	p__Bacteroidetes	c__Bacteroidia	o__Bacteroidales	f__Rikenellaceae	g__Alistipes	s__Alistipes_indistinctus
s__Alistipes_putredinis	LTR_IPF.vs.hc	-3.00096	0.8491	0.000459696	0.00139467	Yes	k__Bacteria	p__Bacteroidetes	c__Bacteroidia	o__Bacteroidales	f__Rikenellaceae	g__Alistipes	s__Alistipes_putredinis
s__Alistipes_shahii	LTR_IPF.vs.hc	-4.14347	0.851893	1.69408e-06	8.42335e-06	Yes	k__Bacteria	p__Bacteroidetes	c__Bacteroidia	o__Bacteroidales	f__Rikenellaceae	g__Alistipes	s__Alistipes_shahii
s__Parabacteroides_merdae	LTR_IPF.vs.hc	-2.84407	1.02171	0.00564605	0.0138444	Yes	k__Bacteria	p__Bacteroidetes	c__Bacteroidia	o__Bacteroidales	f__Tannerellaceae	g__Parabacteroides	s__Parabacteroides_merdae
s__Lactobacillus_fermentum	LTR_IPF.vs.hc	1.78422	0.530091	0.000841496	0.00242948	Yes	k__Bacteria	p__Firmicutes	c__Bacilli	o__Lactobacillales	f__Lactobacillaceae	g__Lactobacillus	s__Lactobacillus_fermentum
s__Streptococcus_mitis	LTR_IPF.vs.hc	2.66307	0.472727	3.46132e-08	2.38299e-07	Yes	k__Bacteria	p__Firmicutes	c__Bacilli	o__Lactobacillales	f__Streptococcaceae	g__Streptococcus	s__Streptococcus_mitis
s__Streptococcus_parasanguinis	LTR_IPF.vs.hc	4.75716	0.691989	2.58806e-11	4.63263e-10	Yes	k__Bacteria	p__Firmicutes	c__Bacilli	o__Lactobacillales	f__Streptococcaceae	g__Streptococcus	s__Streptococcus_parasanguinis
s__Streptococcus_salivarius	LTR_IPF.vs.hc	4.10154	0.725822	3.15195e-08	2.35083e-07	Yes	k__Bacteria	p__Firmicutes	c__Bacilli	o__Lactobacillales	f__Streptococcaceae	g__Streptococcus	s__Streptococcus_salivarius
s__Clostridium_sp_CAG_242	LTR_IPF.vs.hc	2.1641	0.545875	8.8019e-05	0.000335221	Yes	k__Bacteria	p__Firmicutes	c__Clostridia	o__Clostridiales	f__Clostridiaceae	g__Clostridium	s__Clostridium_sp_CAG_242
s__Clostridium_sp_CAG_58	LTR_IPF.vs.hc	3.46092	0.880135	0.000100143	0.000372015	Yes	k__Bacteria	p__Firmicutes	c__Clostridia	o__Clostridiales	f__Clostridiaceae	g__Clostridium	s__Clostridium_sp_CAG_58
s__Hungatella_hathewayi	LTR_IPF.vs.hc	4.03567	0.582577	1.86233e-11	3.70398e-10	Yes	k__Bacteria	p__Firmicutes	c__Clostridia	o__Clostridiales	f__Clostridiaceae	g__Hungatella	s__Hungatella_hathewayi
s__Eubacterium_hallii	LTR_IPF.vs.hc	-3.00059	0.763886	0.000101837	0.000372015	Yes	k__Bacteria	p__Firmicutes	c__Clostridia	o__Clostridiales	f__Eubacteriaceae	g__Eubacterium	s__Eubacterium_hallii
s__Eubacterium_sp_CAG_251	LTR_IPF.vs.hc	-1.99976	0.883816	0.024226	0.0492779	Yes	k__Bacteria	p__Firmicutes	c__Clostridia	o__Clostridiales	f__Eubacteriaceae	g__Eubacterium	s__Eubacterium_sp_CAG_251
s__Anaerotignum_lactatifermentans	LTR_IPF.vs.hc	4.23256	0.730316	1.43981e-08	1.28863e-07	Yes	k__Bacteria	p__Firmicutes	c__Clostridia	o__Clostridiales	f__Lachnospiraceae	g__Anaerotignum	s__Anaerotignum_lactatifermentans
s__Blautia_sp_CAG_257	LTR_IPF.vs.hc	1.9625	0.542103	0.000334631	0.00106535	Yes	k__Bacteria	p__Firmicutes	c__Clostridia	o__Clostridiales	f__Lachnospiraceae	g__Blautia	s__Blautia_sp_CAG_257
s__Blautia_wexlerae	LTR_IPF.vs.hc	2.70405	0.803141	0.000838597	0.00242948	Yes	k__Bacteria	p__Firmicutes	c__Clostridia	o__Clostridiales	f__Lachnospiraceae	g__Blautia	s__Blautia_wexlerae
s__Ruminococcus_gnavus	LTR_IPF.vs.hc	4.89106	0.715877	3.36773e-11	5.48022e-10	Yes	k__Bacteria	p__Firmicutes	c__Clostridia	o__Clostridiales	f__Lachnospiraceae	g__Blautia	s__Ruminococcus_gnavus
s__Ruminococcus_torques	LTR_IPF.vs.hc	-2.89747	0.785034	0.000256423	0.000849995	Yes	k__Bacteria	p__Firmicutes	c__Clostridia	o__Clostridiales	f__Lachnospiraceae	g__Blautia	s__Ruminococcus_torques
s__Butyrivibrio_crossotus	LTR_IPF.vs.hc	-1.96813	0.813921	0.0160756	0.034669	Yes	k__Bacteria	p__Firmicutes	c__Clostridia	o__Clostridiales	f__Lachnospiraceae	g__Butyrivibrio	s__Butyrivibrio_crossotus
s__Coprococcus_comes	LTR_IPF.vs.hc	-4.18023	0.741028	3.32133e-08	2.37807e-07	Yes	k__Bacteria	p__Firmicutes	c__Clostridia	o__Clostridiales	f__Lachnospiraceae	g__Coprococcus	s__Coprococcus_comes
s__Coprococcus_eutactus	LTR_IPF.vs.hc	-3.49474	0.895945	0.000113597	0.000398705	Yes	k__Bacteria	p__Firmicutes	c__Clostridia	o__Clostridiales	f__Lachnospiraceae	g__Coprococcus	s__Coprococcus_eutactus
s__Dorea_formicigenerans	LTR_IPF.vs.hc	-1.92165	0.728512	0.00869081	0.0202033	Yes	k__Bacteria	p__Firmicutes	c__Clostridia	o__Clostridiales	f__Lachnospiraceae	g__Dorea	s__Dorea_formicigenerans
s__Dorea_longicatena	LTR_IPF.vs.hc	-4.2221	0.732632	1.72033e-08	1.46638e-07	Yes	k__Bacteria	p__Firmicutes	c__Clostridia	o__Clostridiales	f__Lachnospiraceae	g__Dorea	s__Dorea_longicatena
s__Eisenbergiella_tayi	LTR_IPF.vs.hc	1.95151	0.498446	0.000107205	0.000383795	Yes	k__Bacteria	p__Firmicutes	c__Clostridia	o__Clostridiales	f__Lachnospiraceae	g__Eisenbergiella	s__Eisenbergiella_tayi
s__Clostridium_aldenense	LTR_IPF.vs.hc	2.37159	0.475425	9.31312e-07	4.763e-06	Yes	k__Bacteria	p__Firmicutes	c__Clostridia	o__Clostridiales	f__Lachnospiraceae	g__Lachnoclostridium	s__Clostridium_aldenense
s__Clostridium_asparagiforme	LTR_IPF.vs.hc	1.68564	0.572512	0.00343766	0.00918419	Yes	k__Bacteria	p__Firmicutes	c__Clostridia	o__Clostridiales	f__Lachnospiraceae	g__Lachnoclostridium	s__Clostridium_asparagiforme
s__Clostridium_bolteae	LTR_IPF.vs.hc	4.01751	0.566251	6.45117e-12	1.64966e-10	Yes	k__Bacteria	p__Firmicutes	c__Clostridia	o__Clostridiales	f__Lachnospiraceae	g__Lachnoclostridium	s__Clostridium_bolteae
s__Clostridium_citroniae	LTR_IPF.vs.hc	2.1963	0.565968	0.00012297	0.000423299	Yes	k__Bacteria	p__Firmicutes	c__Clostridia	o__Clostridiales	f__Lachnospiraceae	g__Lachnoclostridium	s__Clostridium_citroniae
s__Clostridium_clostridioforme	LTR_IPF.vs.hc	3.34584	0.630338	1.89635e-07	1.09499e-06	Yes	k__Bacteria	p__Firmicutes	c__Clostridia	o__Clostridiales	f__Lachnospiraceae	g__Lachnoclostridium	s__Clostridium_clostridioforme
s__Clostridium_lavalense	LTR_IPF.vs.hc	6.08121	0.689049	4.13367e-17	2.46642e-15	Yes	k__Bacteria	p__Firmicutes	c__Clostridia	o__Clostridiales	f__Lachnospiraceae	g__Lachnoclostridium	s__Clostridium_lavalense
s__Clostridium_saccharolyticum	LTR_IPF.vs.hc	4.31215	0.727039	6.81072e-09	6.77289e-08	Yes	k__Bacteria	p__Firmicutes	c__Clostridia	o__Clostridiales	f__Lachnospiraceae	g__Lachnoclostridium	s__Clostridium_saccharolyticum
s__Clostridium_symbiosum	LTR_IPF.vs.hc	6.01278	0.606199	9.30828e-21	8.33091e-19	Yes	k__Bacteria	p__Firmicutes	c__Clostridia	o__Clostridiales	f__Lachnospiraceae	g__Lachnoclostridium	s__Clostridium_symbiosum
s__Lachnoclostridium_sp_An138	LTR_IPF.vs.hc	2.17294	0.519192	3.54837e-05	0.000151228	Yes	k__Bacteria	p__Firmicutes	c__Clostridia	o__Clostridiales	f__Lachnospiraceae	g__Lachnoclostridium	s__Lachnoclostridium_sp_An138
s__Eubacterium_rectale	LTR_IPF.vs.hc	-2.34338	0.85023	0.00613231	0.0146358	Yes	k__Bacteria	p__Firmicutes	c__Clostridia	o__Clostridiales	f__Lachnospiraceae	g__Lachnospiraceae_unclassified	s__Eubacterium_rectale
s__Roseburia_faecis	LTR_IPF.vs.hc	-3.52897	0.936468	0.000190622	0.0006438	Yes	k__Bacteria	p__Firmicutes	c__Clostridia	o__Clostridiales	f__Lachnospiraceae	g__Roseburia	s__Roseburia_faecis
s__Roseburia_intestinalis	LTR_IPF.vs.hc	2.41987	0.963576	0.0124446	0.027501	Yes	k__Bacteria	p__Firmicutes	c__Clostridia	o__Clostridiales	f__Lachnospiraceae	g__Roseburia	s__Roseburia_intestinalis
s__Roseburia_inulinivorans	LTR_IPF.vs.hc	-5.03986	0.833418	3.54945e-09	3.73737e-08	Yes	k__Bacteria	p__Firmicutes	c__Clostridia	o__Clostridiales	f__Lachnospiraceae	g__Roseburia	s__Roseburia_inulinivorans
s__Roseburia_sp_CAG_182	LTR_IPF.vs.hc	-1.70192	0.631035	0.00730998	0.0172169	Yes	k__Bacteria	p__Firmicutes	c__Clostridia	o__Clostridiales	f__Lachnospiraceae	g__Roseburia	s__Roseburia_sp_CAG_182
s__Sellimonas_intestinalis	LTR_IPF.vs.hc	2.73809	0.501875	8.84997e-08	5.46257e-07	Yes	k__Bacteria	p__Firmicutes	c__Clostridia	o__Clostridiales	f__Lachnospiraceae	g__Sellimonas	s__Sellimonas_intestinalis
s__Oscillibacter_sp_57_20	LTR_IPF.vs.hc	-5.68331	0.933496	2.81364e-09	3.35761e-08	Yes	k__Bacteria	p__Firmicutes	c__Clostridia	o__Clostridiales	f__Oscillospiraceae	g__Oscillibacter	s__Oscillibacter_sp_57_20
s__Oscillibacter_sp_CAG_241	LTR_IPF.vs.hc	-4.04586	0.880029	5.84641e-06	2.68335e-05	Yes	k__Bacteria	p__Firmicutes	c__Clostridia	o__Clostridiales	f__Oscillospiraceae	g__Oscillibacter	s__Oscillibacter_sp_CAG_241
s__Agathobaculum_butyriciproducens	LTR_IPF.vs.hc	-5.98541	0.704605	4.65029e-16	2.081e-14	Yes	k__Bacteria	p__Firmicutes	c__Clostridia	o__Clostridiales	f__Ruminococcaceae	g__Agathobaculum	s__Agathobaculum_butyriciproducens
s__Anaerotruncus_colihominis	LTR_IPF.vs.hc	4.46119	0.728006	2.243e-09	2.86783e-08	Yes	k__Bacteria	p__Firmicutes	c__Clostridia	o__Clostridiales	f__Ruminococcaceae	g__Anaerotruncus	s__Anaerotruncus_colihominis
s__Flavonifractor_plautii	LTR_IPF.vs.hc	4.22814	0.736208	1.91576e-08	1.55873e-07	Yes	k__Bacteria	p__Firmicutes	c__Clostridia	o__Clostridiales	f__Ruminococcaceae	g__Flavonifractor	s__Flavonifractor_plautii
s__Gemmiger_formicilis	LTR_IPF.vs.hc	-3.06179	0.647628	3.21292e-06	1.51345e-05	Yes	k__Bacteria	p__Firmicutes	c__Clostridia	o__Clostridiales	f__Ruminococcaceae	g__Gemmiger	s__Gemmiger_formicilis
s__Pseudoflavonifractor_capillosus	LTR_IPF.vs.hc	3.51402	0.653464	1.32755e-07	7.92107e-07	Yes	k__Bacteria	p__Firmicutes	c__Clostridia	o__Clostridiales	f__Ruminococcaceae	g__Pseudoflavonifractor	s__Pseudoflavonifractor_capillosus
s__Pseudoflavonifractor_sp_An184	LTR_IPF.vs.hc	2.18903	0.832901	0.00893444	0.0205034	Yes	k__Bacteria	p__Firmicutes	c__Clostridia	o__Clostridiales	f__Ruminococcaceae	g__Pseudoflavonifractor	s__Pseudoflavonifractor_sp_An184
s__Ruminococcaceae_bacterium_D16	LTR_IPF.vs.hc	3.23342	0.629761	4.54654e-07	2.39362e-06	Yes	k__Bacteria	p__Firmicutes	c__Clostridia	o__Clostridiales	f__Ruminococcaceae	g__Ruminococcaceae_unclassified	s__Ruminococcaceae_bacterium_D16
s__Ruminococcus_bicirculans	LTR_IPF.vs.hc	2.88327	0.94319	0.00239553	0.00659693	Yes	k__Bacteria	p__Firmicutes	c__Clostridia	o__Clostridiales	f__Ruminococcaceae	g__Ruminococcus	s__Ruminococcus_bicirculans
s__Ruminococcus_bromii	LTR_IPF.vs.hc	-3.09454	1.0955	0.00498284	0.0125624	Yes	k__Bacteria	p__Firmicutes	c__Clostridia	o__Clostridiales	f__Ruminococcaceae	g__Ruminococcus	s__Ruminococcus_bromii
s__Clostridium_innocuum	LTR_IPF.vs.hc	1.98971	0.550178	0.000339244	0.00106535	Yes	k__Bacteria	p__Firmicutes	c__Erysipelotrichia	o__Erysipelotrichales	f__Erysipelotrichaceae	g__Erysipelatoclostridium	s__Clostridium_innocuum
s__Clostridium_spiroforme	LTR_IPF.vs.hc	1.17632	0.470353	0.0128106	0.0279646	Yes	k__Bacteria	p__Firmicutes	c__Erysipelotrichia	o__Erysipelotrichales	f__Erysipelotrichaceae	g__Erysipelatoclostridium	s__Clostridium_spiroforme
s__Erysipelatoclostridium_ramosum	LTR_IPF.vs.hc	1.16657	0.501047	0.0204262	0.0425151	Yes	k__Bacteria	p__Firmicutes	c__Erysipelotrichia	o__Erysipelotrichales	f__Erysipelotrichaceae	g__Erysipelatoclostridium	s__Erysipelatoclostridium_ramosum
s__Firmicutes_bacterium_CAG_110	LTR_IPF.vs.hc	-4.92667	0.897463	7.41512e-08	4.74038e-07	Yes	k__Bacteria	p__Firmicutes	c__Firmicutes_unclassified	o__Firmicutes_unclassified	f__Firmicutes_unclassified	g__Firmicutes_unclassified	s__Firmicutes_bacterium_CAG_110
s__Firmicutes_bacterium_CAG_145	LTR_IPF.vs.hc	1.85552	0.522546	0.000432475	0.00133471	Yes	k__Bacteria	p__Firmicutes	c__Firmicutes_unclassified	o__Firmicutes_unclassified	f__Firmicutes_unclassified	g__Firmicutes_unclassified	s__Firmicutes_bacterium_CAG_145
s__Firmicutes_bacterium_CAG_170	LTR_IPF.vs.hc	-3.84915	0.862873	1.07899e-05	4.8285e-05	Yes	k__Bacteria	p__Firmicutes	c__Firmicutes_unclassified	o__Firmicutes_unclassified	f__Firmicutes_unclassified	g__Firmicutes_unclassified	s__Firmicutes_bacterium_CAG_170
s__Veillonella_atypica	LTR_IPF.vs.hc	4.8549	0.678725	4.45015e-12	1.57482e-10	Yes	k__Bacteria	p__Firmicutes	c__Negativicutes	o__Veillonellales	f__Veillonellaceae	g__Veillonella	s__Veillonella_atypica
s__Veillonella_dispar	LTR_IPF.vs.hc	3.76633	0.62237	3.46276e-09	3.73737e-08	Yes	k__Bacteria	p__Firmicutes	c__Negativicutes	o__Veillonellales	f__Veillonellaceae	g__Veillonella	s__Veillonella_dispar
s__Veillonella_infantium	LTR_IPF.vs.hc	2.86738	0.506976	3.0694e-08	2.35083e-07	Yes	k__Bacteria	p__Firmicutes	c__Negativicutes	o__Veillonellales	f__Veillonellaceae	g__Veillonella	s__Veillonella_infantium
s__Veillonella_parvula	LTR_IPF.vs.hc	4.19243	0.722348	1.37538e-08	1.28863e-07	Yes	k__Bacteria	p__Firmicutes	c__Negativicutes	o__Veillonellales	f__Veillonellaceae	g__Veillonella	s__Veillonella_parvula
s__Turicimonas_muris	LTR_IPF.vs.hc	2.40861	0.58248	4.37708e-05	0.000182209	Yes	k__Bacteria	p__Proteobacteria	c__Betaproteobacteria	o__Burkholderiales	f__Sutterellaceae	g__Turicimonas	s__Turicimonas_muris
s__Desulfovibrio_piger	LTR_IPF.vs.hc	-3.37084	1.10815	0.00251586	0.00682332	Yes	k__Bacteria	p__Proteobacteria	c__Deltaproteobacteria	o__Desulfovibrionales	f__Desulfovibrionaceae	g__Desulfovibrio	s__Desulfovibrio_piger
s__Campylobacter_gracilis	LTR_IPF.vs.hc	3.0187	0.432131	1.29041e-11	2.88729e-10	Yes	k__Bacteria	p__Proteobacteria	c__Epsilonproteobacteria	o__Campylobacterales	f__Campylobacteraceae	g__Campylobacter	s__Campylobacter_gracilis
s__Escherichia_coli	LTR_IPF.vs.hc	2.31436	1.0182	0.0235883	0.0485323	Yes	k__Bacteria	p__Proteobacteria	c__Gammaproteobacteria	o__Enterobacterales	f__Enterobacteriaceae	g__Escherichia	s__Escherichia_coli
s__Haemophilus_parainfluenzae	LTR_IPF.vs.hc	2.97905	0.61453	1.82912e-06	8.84896e-06	Yes	k__Bacteria	p__Proteobacteria	c__Gammaproteobacteria	o__Pasteurellales	f__Pasteurellaceae	g__Haemophilus	s__Haemophilus_parainfluenzae
s__Proteobacteria_bacterium_CAG_139	LTR_IPF.vs.hc	3.62169	0.913177	8.74606e-05	0.000335221	Yes	k__Bacteria	p__Proteobacteria	c__Proteobacteria_unclassified	o__Proteobacteria_unclassified	f__Proteobacteria_unclassified	g__Proteobacteria_unclassified	s__Proteobacteria_bacterium_CAG_139
s__Akkermansia_muciniphila	LTR_IPF.vs.hc	-5.17507	0.983972	2.42836e-07	1.35837e-06	Yes	k__Bacteria	p__Verrucomicrobia	c__Verrucomicrobiae	o__Verrucomicrobiales	f__Akkermansiaceae	g__Akkermansia	s__Akkermansia_muciniphila
s__Bifidobacterium_adolescentis	LTR_PPH.vs.hc	-5.81987	1.44344	6.69612e-05	0.00399535	Yes	k__Bacteria	p__Actinobacteria	c__Actinobacteria	o__Bifidobacteriales	f__Bifidobacteriaceae	g__Bifidobacterium	s__Bifidobacterium_adolescentis
s__Collinsella_aerofaciens	LTR_PPH.vs.hc	-4.09333	1.29053	0.00163892	0.0213488	Yes	k__Bacteria	p__Actinobacteria	c__Coriobacteriia	o__Coriobacteriales	f__Coriobacteriaceae	g__Collinsella	s__Collinsella_aerofaciens
s__Coprobacter_secundus	LTR_PPH.vs.hc	3.16953	0.886111	0.000392981	0.00879296	Yes	k__Bacteria	p__Bacteroidetes	c__Bacteroidia	o__Bacteroidales	f__Barnesiellaceae	g__Coprobacter	s__Coprobacter_secundus
s__Odoribacter_splanchnicus	LTR_PPH.vs.hc	-4.07546	1.41857	0.00429678	0.0384562	Yes	k__Bacteria	p__Bacteroidetes	c__Bacteroidia	o__Bacteroidales	f__Odoribacteraceae	g__Odoribacter	s__Odoribacter_splanchnicus
s__Alistipes_shahii	LTR_PPH.vs.hc	-4.81474	1.53444	0.00183618	0.0219118	Yes	k__Bacteria	p__Bacteroidetes	c__Bacteroidia	o__Bacteroidales	f__Rikenellaceae	g__Alistipes	s__Alistipes_shahii
s__Lactobacillus_fermentum	LTR_PPH.vs.hc	2.88396	0.954805	0.00269583	0.0283855	Yes	k__Bacteria	p__Firmicutes	c__Bacilli	o__Lactobacillales	f__Lactobacillaceae	g__Lactobacillus	s__Lactobacillus_fermentum
s__Streptococcus_parasanguinis	LTR_PPH.vs.hc	5.47972	1.24642	1.43343e-05	0.00128292	Yes	k__Bacteria	p__Firmicutes	c__Bacilli	o__Lactobacillales	f__Streptococcaceae	g__Streptococcus	s__Streptococcus_parasanguinis
s__Streptococcus_salivarius	LTR_PPH.vs.hc	4.98683	1.30736	0.00015944	0.00600304	Yes	k__Bacteria	p__Firmicutes	c__Bacilli	o__Lactobacillales	f__Streptococcaceae	g__Streptococcus	s__Streptococcus_salivarius
s__Hungatella_hathewayi	LTR_PPH.vs.hc	3.50879	1.04934	0.000909244	0.0147959	Yes	k__Bacteria	p__Firmicutes	c__Clostridia	o__Clostridiales	f__Clostridiaceae	g__Hungatella	s__Hungatella_hathewayi
s__Clostridium_bolteae	LTR_PPH.vs.hc	5.63308	1.01994	6.22061e-08	1.11349e-05	Yes	k__Bacteria	p__Firmicutes	c__Clostridia	o__Clostridiales	f__Lachnospiraceae	g__Lachnoclostridium	s__Clostridium_bolteae
s__Clostridium_lavalense	LTR_PPH.vs.hc	4.46846	1.24112	0.000360271	0.00879296	Yes	k__Bacteria	p__Firmicutes	c__Clostridia	o__Clostridiales	f__Lachnospiraceae	g__Lachnoclostridium	s__Clostridium_lavalense
s__Clostridium_symbiosum	LTR_PPH.vs.hc	3.45723	1.09189	0.00166974	0.0213488	Yes	k__Bacteria	p__Firmicutes	c__Clostridia	o__Clostridiales	f__Lachnospiraceae	g__Lachnoclostridium	s__Clostridium_symbiosum
s__Roseburia_inulinivorans	LTR_PPH.vs.hc	-4.5881	1.50116	0.00239996	0.0268495	Yes	k__Bacteria	p__Firmicutes	c__Clostridia	o__Clostridiales	f__Lachnospiraceae	g__Roseburia	s__Roseburia_inulinivorans
s__Agathobaculum_butyriciproducens	LTR_PPH.vs.hc	-4.82462	1.26914	0.000167683	0.00600304	Yes	k__Bacteria	p__Firmicutes	c__Clostridia	o__Clostridiales	f__Ruminococcaceae	g__Agathobaculum	s__Agathobaculum_butyriciproducens
s__Anaerotruncus_colihominis	LTR_PPH.vs.hc	3.77947	1.31129	0.00417451	0.0384562	Yes	k__Bacteria	p__Firmicutes	c__Clostridia	o__Clostridiales	f__Ruminococcaceae	g__Anaerotruncus	s__Anaerotruncus_colihominis
s__Gemmiger_formicilis	LTR_PPH.vs.hc	-3.82338	1.16651	0.00114408	0.0170658	Yes	k__Bacteria	p__Firmicutes	c__Clostridia	o__Clostridiales	f__Ruminococcaceae	g__Gemmiger	s__Gemmiger_formicilis
s__Ruminococcaceae_bacterium_D16	LTR_PPH.vs.hc	3.34572	1.13433	0.00338135	0.0336257	Yes	k__Bacteria	p__Firmicutes	c__Clostridia	o__Clostridiales	f__Ruminococcaceae	g__Ruminococcaceae_unclassified	s__Ruminococcaceae_bacterium_D16
s__Firmicutes_bacterium_CAG_110	LTR_PPH.vs.hc	-6.05904	1.61652	0.000206019	0.00614622	Yes	k__Bacteria	p__Firmicutes	c__Firmicutes_unclassified	o__Firmicutes_unclassified	f__Firmicutes_unclassified	g__Firmicutes_unclassified	s__Firmicutes_bacterium_CAG_110
s__Veillonella_dispar	LTR_PPH.vs.hc	3.83319	1.12102	0.00069622	0.0128788	Yes	k__Bacteria	p__Firmicutes	c__Negativicutes	o__Veillonellales	f__Veillonellaceae	g__Veillonella	s__Veillonella_dispar
s__Turicimonas_muris	LTR_PPH.vs.hc	3.57782	1.04917	0.000719485	0.0128788	Yes	k__Bacteria	p__Proteobacteria	c__Betaproteobacteria	o__Burkholderiales	f__Sutterellaceae	g__Turicimonas	s__Turicimonas_muris
s__Actinobaculum_sp_oral_taxon_183	ESLD Patients_COPD.vs.hc	-0.295453	0.363511	0.41702	0.558165	No	k__Bacteria	p__Actinobacteria	c__Actinobacteria	o__Actinomycetales	f__Actinomycetaceae	g__Actinobaculum	s__Actinobaculum_sp_oral_taxon_183
s__Actinomyces_graevenitzii	ESLD Patients_COPD.vs.hc	0.229614	0.340472	0.5006	0.640474	No	k__Bacteria	p__Actinobacteria	c__Actinobacteria	o__Actinomycetales	f__Actinomycetaceae	g__Actinomyces	s__Actinomyces_graevenitzii
s__Actinomyces_odontolyticus	ESLD Patients_COPD.vs.hc	0.235898	0.504599	0.6405	0.747966	No	k__Bacteria	p__Actinobacteria	c__Actinobacteria	o__Actinomycetales	f__Actinomycetaceae	g__Actinomyces	s__Actinomyces_odontolyticus
s__Actinomyces_oris	ESLD Patients_COPD.vs.hc	-0.371301	0.483459	0.443113	0.584103	No	k__Bacteria	p__Actinobacteria	c__Actinobacteria	o__Actinomycetales	f__Actinomycetaceae	g__Actinomyces	s__Actinomyces_oris
s__Actinomyces_sp_HMSC035G02	ESLD Patients_COPD.vs.hc	0.565435	0.364719	0.122164	0.216284	No	k__Bacteria	p__Actinobacteria	c__Actinobacteria	o__Actinomycetales	f__Actinomycetaceae	g__Actinomyces	s__Actinomyces_sp_HMSC035G02
s__Actinomyces_sp_HPA0247	ESLD Patients_COPD.vs.hc	0.646463	0.417986	0.123058	0.216284	No	k__Bacteria	p__Actinobacteria	c__Actinobacteria	o__Actinomycetales	f__Actinomycetaceae	g__Actinomyces	s__Actinomyces_sp_HPA0247
s__Actinomyces_sp_ICM47	ESLD Patients_COPD.vs.hc	-0.865797	0.453816	0.0574132	0.11691	No	k__Bacteria	p__Actinobacteria	c__Actinobacteria	o__Actinomycetales	f__Actinomycetaceae	g__Actinomyces	s__Actinomyces_sp_ICM47
s__Bifidobacterium_bifidum	ESLD Patients_COPD.vs.hc	-1.58162	0.778664	0.0431557	0.0962705	No	k__Bacteria	p__Actinobacteria	c__Actinobacteria	o__Bifidobacteriales	f__Bifidobacteriaceae	g__Bifidobacterium	s__Bifidobacterium_bifidum
s__Bifidobacterium_catenulatum	ESLD Patients_COPD.vs.hc	-0.705868	0.512231	0.169269	0.272711	No	k__Bacteria	p__Actinobacteria	c__Actinobacteria	o__Bifidobacteriales	f__Bifidobacteriaceae	g__Bifidobacterium	s__Bifidobacterium_catenulatum
s__Bifidobacterium_dentium	ESLD Patients_COPD.vs.hc	0.826354	0.495748	0.0966289	0.178866	No	k__Bacteria	p__Actinobacteria	c__Actinobacteria	o__Bifidobacteriales	f__Bifidobacteriaceae	g__Bifidobacterium	s__Bifidobacterium_dentium
s__Bifidobacterium_pseudocatenulatum	ESLD Patients_COPD.vs.hc	0.0417499	0.490566	0.932237	0.95014	No	k__Bacteria	p__Actinobacteria	c__Actinobacteria	o__Bifidobacteriales	f__Bifidobacteriaceae	g__Bifidobacterium	s__Bifidobacterium_pseudocatenulatum
s__Rothia_mucilaginosa	ESLD Patients_COPD.vs.hc	0.945501	0.494081	0.0566587	0.11691	No	k__Bacteria	p__Actinobacteria	c__Actinobacteria	o__Micrococcales	f__Micrococcaceae	g__Rothia	s__Rothia_mucilaginosa
s__Olsenella_scatoligenes	ESLD Patients_COPD.vs.hc	-0.531336	0.448112	0.236714	0.350737	No	k__Bacteria	p__Actinobacteria	c__Coriobacteriia	o__Coriobacteriales	f__Atopobiaceae	g__Olsenella	s__Olsenella_scatoligenes
s__Collinsella_stercoris	ESLD Patients_COPD.vs.hc	-0.99491	0.439941	0.0244791	0.0591578	No	k__Bacteria	p__Actinobacteria	c__Coriobacteriia	o__Coriobacteriales	f__Coriobacteriaceae	g__Collinsella	s__Collinsella_stercoris
s__Enorma_massiliensis	ESLD Patients_COPD.vs.hc	0.941951	0.514267	0.068042	0.131548	No	k__Bacteria	p__Actinobacteria	c__Coriobacteriia	o__Coriobacteriales	f__Coriobacteriaceae	g__Enorma	s__Enorma_massiliensis
s__.Collinsella._massiliensis	ESLD Patients_COPD.vs.hc	0.660554	0.504204	0.191211	0.299737	No	k__Bacteria	p__Actinobacteria	c__Coriobacteriia	o__Coriobacteriales	f__Coriobacteriaceae	g__Enorma	s__.Collinsella._massiliensis
s__Adlercreutzia_equolifaciens	ESLD Patients_COPD.vs.hc	-1.30685	0.65473	0.0468764	0.101956	No	k__Bacteria	p__Actinobacteria	c__Coriobacteriia	o__Eggerthellales	f__Eggerthellaceae	g__Adlercreutzia	s__Adlercreutzia_equolifaciens
s__Asaccharobacter_celatus	ESLD Patients_COPD.vs.hc	-1.54911	0.659542	0.0195144	0.0522384	No	k__Bacteria	p__Actinobacteria	c__Coriobacteriia	o__Eggerthellales	f__Eggerthellaceae	g__Asaccharobacter	s__Asaccharobacter_celatus
s__Enterorhabdus_caecimuris	ESLD Patients_COPD.vs.hc	0.778822	0.373227	0.0377955	0.0873054	No	k__Bacteria	p__Actinobacteria	c__Coriobacteriia	o__Eggerthellales	f__Eggerthellaceae	g__Enterorhabdus	s__Enterorhabdus_caecimuris
s__Slackia_isoflavoniconvertens	ESLD Patients_COPD.vs.hc	-1.584	0.826193	0.0562016	0.11691	No	k__Bacteria	p__Actinobacteria	c__Coriobacteriia	o__Eggerthellales	f__Eggerthellaceae	g__Slackia	s__Slackia_isoflavoniconvertens
s__Bacteroides_caccae	ESLD Patients_COPD.vs.hc	-1.01113	0.729922	0.167051	0.271653	No	k__Bacteria	p__Bacteroidetes	c__Bacteroidia	o__Bacteroidales	f__Bacteroidaceae	g__Bacteroides	s__Bacteroides_caccae
s__Bacteroides_cellulosilyticus	ESLD Patients_COPD.vs.hc	1.12374	0.76435	0.142606	0.236318	No	k__Bacteria	p__Bacteroidetes	c__Bacteroidia	o__Bacteroidales	f__Bacteroidaceae	g__Bacteroides	s__Bacteroides_cellulosilyticus
s__Bacteroides_clarus	ESLD Patients_COPD.vs.hc	-0.211329	0.635986	0.739916	0.852619	No	k__Bacteria	p__Bacteroidetes	c__Bacteroidia	o__Bacteroidales	f__Bacteroidaceae	g__Bacteroides	s__Bacteroides_clarus
s__Bacteroides_coprocola	ESLD Patients_COPD.vs.hc	-0.273595	0.569149	0.63109	0.747004	No	k__Bacteria	p__Bacteroidetes	c__Bacteroidia	o__Bacteroidales	f__Bacteroidaceae	g__Bacteroides	s__Bacteroides_coprocola
s__Bacteroides_coprophilus	ESLD Patients_COPD.vs.hc	-0.231139	0.506581	0.64854	0.752306	No	k__Bacteria	p__Bacteroidetes	c__Bacteroidia	o__Bacteroidales	f__Bacteroidaceae	g__Bacteroides	s__Bacteroides_coprophilus
s__Bacteroides_dorei	ESLD Patients_COPD.vs.hc	-0.0516235	0.714468	0.94245	0.953408	No	k__Bacteria	p__Bacteroidetes	c__Bacteroidia	o__Bacteroidales	f__Bacteroidaceae	g__Bacteroides	s__Bacteroides_dorei
s__Bacteroides_eggerthii	ESLD Patients_COPD.vs.hc	0.069829	0.753995	0.926276	0.95014	No	k__Bacteria	p__Bacteroidetes	c__Bacteroidia	o__Bacteroidales	f__Bacteroidaceae	g__Bacteroides	s__Bacteroides_eggerthii
s__Bacteroides_faecis	ESLD Patients_COPD.vs.hc	-0.0869839	0.493487	0.860211	0.929669	No	k__Bacteria	p__Bacteroidetes	c__Bacteroidia	o__Bacteroidales	f__Bacteroidaceae	g__Bacteroides	s__Bacteroides_faecis
s__Bacteroides_finegoldii	ESLD Patients_COPD.vs.hc	-0.895476	0.583459	0.125942	0.219138	No	k__Bacteria	p__Bacteroidetes	c__Bacteroidia	o__Bacteroidales	f__Bacteroidaceae	g__Bacteroides	s__Bacteroides_finegoldii
s__Bacteroides_fragilis	ESLD Patients_COPD.vs.hc	0.903517	0.711052	0.204873	0.315469	No	k__Bacteria	p__Bacteroidetes	c__Bacteroidia	o__Bacteroidales	f__Bacteroidaceae	g__Bacteroides	s__Bacteroides_fragilis
s__Bacteroides_intestinalis	ESLD Patients_COPD.vs.hc	1.17525	0.61694	0.0577833	0.11691	No	k__Bacteria	p__Bacteroidetes	c__Bacteroidia	o__Bacteroidales	f__Bacteroidaceae	g__Bacteroides	s__Bacteroides_intestinalis
s__Bacteroides_massiliensis	ESLD Patients_COPD.vs.hc	0.496448	0.715305	0.488221	0.629262	No	k__Bacteria	p__Bacteroidetes	c__Bacteroidia	o__Bacteroidales	f__Bacteroidaceae	g__Bacteroides	s__Bacteroides_massiliensis
s__Bacteroides_plebeius	ESLD Patients_COPD.vs.hc	-0.660248	0.701392	0.347322	0.475859	No	k__Bacteria	p__Bacteroidetes	c__Bacteroidia	o__Bacteroidales	f__Bacteroidaceae	g__Bacteroides	s__Bacteroides_plebeius
s__Bacteroides_salyersiae	ESLD Patients_COPD.vs.hc	0.117815	0.537677	0.826714	0.916231	No	k__Bacteria	p__Bacteroidetes	c__Bacteroidia	o__Bacteroidales	f__Bacteroidaceae	g__Bacteroides	s__Bacteroides_salyersiae
s__Bacteroides_sp_CAG_144	ESLD Patients_COPD.vs.hc	-0.936751	0.693383	0.177764	0.28377	No	k__Bacteria	p__Bacteroidetes	c__Bacteroidia	o__Bacteroidales	f__Bacteroidaceae	g__Bacteroides	s__Bacteroides_sp_CAG_144
s__Bacteroides_stercoris	ESLD Patients_COPD.vs.hc	-1.50237	0.809756	0.0645726	0.127678	No	k__Bacteria	p__Bacteroidetes	c__Bacteroidia	o__Bacteroidales	f__Bacteroidaceae	g__Bacteroides	s__Bacteroides_stercoris
s__Bacteroides_thetaiotaomicron	ESLD Patients_COPD.vs.hc	0.327842	0.666727	0.623294	0.74283	No	k__Bacteria	p__Bacteroidetes	c__Bacteroidia	o__Bacteroidales	f__Bacteroidaceae	g__Bacteroides	s__Bacteroides_thetaiotaomicron
s__Bacteroides_uniformis	ESLD Patients_COPD.vs.hc	0.38945	0.410875	0.344	0.475047	No	k__Bacteria	p__Bacteroidetes	c__Bacteroidia	o__Bacteroidales	f__Bacteroidaceae	g__Bacteroides	s__Bacteroides_uniformis
s__Bacteroides_vulgatus	ESLD Patients_COPD.vs.hc	-0.53754	0.526047	0.307713	0.431791	No	k__Bacteria	p__Bacteroidetes	c__Bacteroidia	o__Bacteroidales	f__Bacteroidaceae	g__Bacteroides	s__Bacteroides_vulgatus
s__Bacteroides_xylanisolvens	ESLD Patients_COPD.vs.hc	-0.34112	0.666739	0.609308	0.736247	No	k__Bacteria	p__Bacteroidetes	c__Bacteroidia	o__Bacteroidales	f__Bacteroidaceae	g__Bacteroides	s__Bacteroides_xylanisolvens
s__Barnesiella_intestinihominis	ESLD Patients_COPD.vs.hc	-1.33868	0.673982	0.0479596	0.103024	No	k__Bacteria	p__Bacteroidetes	c__Bacteroidia	o__Bacteroidales	f__Barnesiellaceae	g__Barnesiella	s__Barnesiella_intestinihominis
s__Coprobacter_fastidiosus	ESLD Patients_COPD.vs.hc	1.27818	0.56491	0.0244056	0.0591578	No	k__Bacteria	p__Bacteroidetes	c__Bacteroidia	o__Bacteroidales	f__Barnesiellaceae	g__Coprobacter	s__Coprobacter_fastidiosus
s__Coprobacter_secundus	ESLD Patients_COPD.vs.hc	-0.0625238	0.385909	0.871406	0.935955	No	k__Bacteria	p__Bacteroidetes	c__Bacteroidia	o__Bacteroidales	f__Barnesiellaceae	g__Coprobacter	s__Coprobacter_secundus
s__Butyricimonas_synergistica	ESLD Patients_COPD.vs.hc	0.062967	0.435292	0.885085	0.93721	No	k__Bacteria	p__Bacteroidetes	c__Bacteroidia	o__Bacteroidales	f__Odoribacteraceae	g__Butyricimonas	s__Butyricimonas_synergistica
s__Butyricimonas_virosa	ESLD Patients_COPD.vs.hc	-0.14049	0.600746	0.815261	0.90933	No	k__Bacteria	p__Bacteroidetes	c__Bacteroidia	o__Bacteroidales	f__Odoribacteraceae	g__Butyricimonas	s__Butyricimonas_virosa
s__Odoribacter_splanchnicus	ESLD Patients_COPD.vs.hc	0.00430368	0.553988	0.993807	0.993807	No	k__Bacteria	p__Bacteroidetes	c__Bacteroidia	o__Bacteroidales	f__Odoribacteraceae	g__Odoribacter	s__Odoribacter_splanchnicus
s__Paraprevotella_clara	ESLD Patients_COPD.vs.hc	0.535616	0.513866	0.298138	0.428727	No	k__Bacteria	p__Bacteroidetes	c__Bacteroidia	o__Bacteroidales	f__Prevotellaceae	g__Paraprevotella	s__Paraprevotella_clara
s__Paraprevotella_xylaniphila	ESLD Patients_COPD.vs.hc	-0.604348	0.770315	0.433366	0.575616	No	k__Bacteria	p__Bacteroidetes	c__Bacteroidia	o__Bacteroidales	f__Prevotellaceae	g__Paraprevotella	s__Paraprevotella_xylaniphila
s__Prevotella_sp_CAG_279	ESLD Patients_COPD.vs.hc	-0.271062	0.850157	0.750082	0.858646	No	k__Bacteria	p__Bacteroidetes	c__Bacteroidia	o__Bacteroidales	f__Prevotellaceae	g__Prevotella	s__Prevotella_sp_CAG_279
s__Prevotella_stercorea	ESLD Patients_COPD.vs.hc	-0.752661	0.605978	0.215229	0.32565	No	k__Bacteria	p__Bacteroidetes	c__Bacteroidia	o__Bacteroidales	f__Prevotellaceae	g__Prevotella	s__Prevotella_stercorea
s__Alistipes_finegoldii	ESLD Patients_COPD.vs.hc	-1.03289	0.495858	0.0381334	0.0873054	No	k__Bacteria	p__Bacteroidetes	c__Bacteroidia	o__Bacteroidales	f__Rikenellaceae	g__Alistipes	s__Alistipes_finegoldii
s__Alistipes_inops	ESLD Patients_COPD.vs.hc	0.19417	0.96772	0.841117	0.920468	No	k__Bacteria	p__Bacteroidetes	c__Bacteroidia	o__Bacteroidales	f__Rikenellaceae	g__Alistipes	s__Alistipes_inops
s__Alistipes_onderdonkii	ESLD Patients_COPD.vs.hc	1.29465	0.561407	0.0218188	0.0558304	No	k__Bacteria	p__Bacteroidetes	c__Bacteroidia	o__Bacteroidales	f__Rikenellaceae	g__Alistipes	s__Alistipes_onderdonkii
s__Alistipes_sp_An31A	ESLD Patients_COPD.vs.hc	-0.750311	0.683546	0.273267	0.396237	No	k__Bacteria	p__Bacteroidetes	c__Bacteroidia	o__Bacteroidales	f__Rikenellaceae	g__Alistipes	s__Alistipes_sp_An31A
s__Parabacteroides_distasonis	ESLD Patients_COPD.vs.hc	0.181291	0.609848	0.766474	0.866016	No	k__Bacteria	p__Bacteroidetes	c__Bacteroidia	o__Bacteroidales	f__Tannerellaceae	g__Parabacteroides	s__Parabacteroides_distasonis
s__Parabacteroides_goldsteinii	ESLD Patients_COPD.vs.hc	-0.290424	0.508979	0.568717	0.70182	No	k__Bacteria	p__Bacteroidetes	c__Bacteroidia	o__Bacteroidales	f__Tannerellaceae	g__Parabacteroides	s__Parabacteroides_goldsteinii
s__Parabacteroides_merdae	ESLD Patients_COPD.vs.hc	-1.25527	0.742082	0.0918164	0.171785	No	k__Bacteria	p__Bacteroidetes	c__Bacteroidia	o__Bacteroidales	f__Tannerellaceae	g__Parabacteroides	s__Parabacteroides_merdae
s__Lactobacillus_delbrueckii	ESLD Patients_COPD.vs.hc	0.753906	0.509629	0.140151	0.234483	No	k__Bacteria	p__Firmicutes	c__Bacilli	o__Lactobacillales	f__Lactobacillaceae	g__Lactobacillus	s__Lactobacillus_delbrueckii
s__Streptococcus_thermophilus	ESLD Patients_COPD.vs.hc	1.03167	0.651557	0.114433	0.205272	No	k__Bacteria	p__Firmicutes	c__Bacilli	o__Lactobacillales	f__Streptococcaceae	g__Streptococcus	s__Streptococcus_thermophilus
s__Christensenella_minuta	ESLD Patients_COPD.vs.hc	0.825718	0.361887	0.0232392	0.057766	No	k__Bacteria	p__Firmicutes	c__Clostridia	o__Clostridiales	f__Christensenellaceae	g__Christensenella	s__Christensenella_minuta
s__Clostridium_sp_CAG_167	ESLD Patients_COPD.vs.hc	-1.29075	0.63545	0.0431526	0.0962705	No	k__Bacteria	p__Firmicutes	c__Clostridia	o__Clostridiales	f__Clostridiaceae	g__Clostridium	s__Clostridium_sp_CAG_167
s__Intestinimonas_butyriciproducens	ESLD Patients_COPD.vs.hc	-0.179643	0.66076	0.785915	0.882253	No	k__Bacteria	p__Firmicutes	c__Clostridia	o__Clostridiales	f__Clostridiales_unclassified	g__Intestinimonas	s__Intestinimonas_butyriciproducens
s__Eubacterium_eligens	ESLD Patients_COPD.vs.hc	-0.830149	0.640064	0.19568	0.304003	No	k__Bacteria	p__Firmicutes	c__Clostridia	o__Clostridiales	f__Eubacteriaceae	g__Eubacterium	s__Eubacterium_eligens
s__Eubacterium_hallii	ESLD Patients_COPD.vs.hc	0.0491267	0.588747	0.933558	0.95014	No	k__Bacteria	p__Firmicutes	c__Clostridia	o__Clostridiales	f__Eubacteriaceae	g__Eubacterium	s__Eubacterium_hallii
s__Eubacterium_ramulus	ESLD Patients_COPD.vs.hc	0.493292	0.542326	0.363804	0.494546	No	k__Bacteria	p__Firmicutes	c__Clostridia	o__Clostridiales	f__Eubacteriaceae	g__Eubacterium	s__Eubacterium_ramulus
s__Eubacterium_sp_CAG_180	ESLD Patients_COPD.vs.hc	0.520701	0.909844	0.567569	0.70182	No	k__Bacteria	p__Firmicutes	c__Clostridia	o__Clostridiales	f__Eubacteriaceae	g__Eubacterium	s__Eubacterium_sp_CAG_180
s__Eubacterium_sp_CAG_251	ESLD Patients_COPD.vs.hc	-0.560267	0.752821	0.45735	0.598338	No	k__Bacteria	p__Firmicutes	c__Clostridia	o__Clostridiales	f__Eubacteriaceae	g__Eubacterium	s__Eubacterium_sp_CAG_251
s__Eubacterium_sp_CAG_38	ESLD Patients_COPD.vs.hc	-0.109652	0.590373	0.852785	0.927404	No	k__Bacteria	p__Firmicutes	c__Clostridia	o__Clostridiales	f__Eubacteriaceae	g__Eubacterium	s__Eubacterium_sp_CAG_38
s__Eubacterium_ventriosum	ESLD Patients_COPD.vs.hc	-0.892325	0.516036	0.0848502	0.162241	No	k__Bacteria	p__Firmicutes	c__Clostridia	o__Clostridiales	f__Eubacteriaceae	g__Eubacterium	s__Eubacterium_ventriosum
s__Anaerostipes_hadrus	ESLD Patients_COPD.vs.hc	-0.206528	0.666666	0.756944	0.860839	No	k__Bacteria	p__Firmicutes	c__Clostridia	o__Clostridiales	f__Lachnospiraceae	g__Anaerostipes	s__Anaerostipes_hadrus
s__Blautia_obeum	ESLD Patients_COPD.vs.hc	0.962493	0.564793	0.0894349	0.169149	No	k__Bacteria	p__Firmicutes	c__Clostridia	o__Clostridiales	f__Lachnospiraceae	g__Blautia	s__Blautia_obeum
s__Blautia_wexlerae	ESLD Patients_COPD.vs.hc	0.997621	0.619733	0.10855	0.196746	No	k__Bacteria	p__Firmicutes	c__Clostridia	o__Clostridiales	f__Lachnospiraceae	g__Blautia	s__Blautia_wexlerae
s__Ruminococcus_torques	ESLD Patients_COPD.vs.hc	-1.29843	0.614014	0.0353208	0.0830516	No	k__Bacteria	p__Firmicutes	c__Clostridia	o__Clostridiales	f__Lachnospiraceae	g__Blautia	s__Ruminococcus_torques
s__Butyrivibrio_crossotus	ESLD Patients_COPD.vs.hc	-1.31674	0.717743	0.0676068	0.131548	No	k__Bacteria	p__Firmicutes	c__Clostridia	o__Clostridiales	f__Lachnospiraceae	g__Butyrivibrio	s__Butyrivibrio_crossotus
s__Coprococcus_catus	ESLD Patients_COPD.vs.hc	0.351015	0.578852	0.544729	0.686833	No	k__Bacteria	p__Firmicutes	c__Clostridia	o__Clostridiales	f__Lachnospiraceae	g__Coprococcus	s__Coprococcus_catus
s__Dorea_formicigenerans	ESLD Patients_COPD.vs.hc	0.110458	0.544545	0.8394	0.920468	No	k__Bacteria	p__Firmicutes	c__Clostridia	o__Clostridiales	f__Lachnospiraceae	g__Dorea	s__Dorea_formicigenerans
s__Eubacterium_rectale	ESLD Patients_COPD.vs.hc	-0.569018	0.552051	0.303533	0.431791	No	k__Bacteria	p__Firmicutes	c__Clostridia	o__Clostridiales	f__Lachnospiraceae	g__Lachnospiraceae_unclassified	s__Eubacterium_rectale
s__Lachnospira_pectinoschiza	ESLD Patients_COPD.vs.hc	-0.482503	0.68163	0.479602	0.622767	No	k__Bacteria	p__Firmicutes	c__Clostridia	o__Clostridiales	f__Lachnospiraceae	g__Lachnospira	s__Lachnospira_pectinoschiza
s__Roseburia_inulinivorans	ESLD Patients_COPD.vs.hc	0.0827245	0.621001	0.89412	0.93721	No	k__Bacteria	p__Firmicutes	c__Clostridia	o__Clostridiales	f__Lachnospiraceae	g__Roseburia	s__Roseburia_inulinivorans
s__Roseburia_sp_CAG_309	ESLD Patients_COPD.vs.hc	0.0642966	0.449861	0.886449	0.93721	No	k__Bacteria	p__Firmicutes	c__Clostridia	o__Clostridiales	f__Lachnospiraceae	g__Roseburia	s__Roseburia_sp_CAG_309
s__Roseburia_sp_CAG_471	ESLD Patients_COPD.vs.hc	-0.187319	0.378624	0.621165	0.74283	No	k__Bacteria	p__Firmicutes	c__Clostridia	o__Clostridiales	f__Lachnospiraceae	g__Roseburia	s__Roseburia_sp_CAG_471
s__Oscillibacter_sp_PC13	ESLD Patients_COPD.vs.hc	-0.00700668	0.376382	0.98516	0.990855	No	k__Bacteria	p__Firmicutes	c__Clostridia	o__Clostridiales	f__Oscillospiraceae	g__Oscillibacter	s__Oscillibacter_sp_PC13
s__Intestinibacter_bartlettii	ESLD Patients_COPD.vs.hc	0.449661	0.439694	0.307326	0.431791	No	k__Bacteria	p__Firmicutes	c__Clostridia	o__Clostridiales	f__Peptostreptococcaceae	g__Intestinibacter	s__Intestinibacter_bartlettii
s__Flavonifractor_sp_An10	ESLD Patients_COPD.vs.hc	0.564178	0.452527	0.213514	0.32565	No	k__Bacteria	p__Firmicutes	c__Clostridia	o__Clostridiales	f__Ruminococcaceae	g__Flavonifractor	s__Flavonifractor_sp_An10
s__Harryflintia_acetispora	ESLD Patients_COPD.vs.hc	0.548419	0.553694	0.322778	0.449306	No	k__Bacteria	p__Firmicutes	c__Clostridia	o__Clostridiales	f__Ruminococcaceae	g__Harryflintia	s__Harryflintia_acetispora
s__Eubacterium_siraeum	ESLD Patients_COPD.vs.hc	-0.804975	0.720541	0.264852	0.387262	No	k__Bacteria	p__Firmicutes	c__Clostridia	o__Clostridiales	f__Ruminococcaceae	g__Ruminococcaceae_unclassified	s__Eubacterium_siraeum
s__Ruminococcaceae_bacterium_D5	ESLD Patients_COPD.vs.hc	-0.876871	0.58544	0.135285	0.228539	No	k__Bacteria	p__Firmicutes	c__Clostridia	o__Clostridiales	f__Ruminococcaceae	g__Ruminococcaceae_unclassified	s__Ruminococcaceae_bacterium_D5
s__Ruminococcus_bicirculans	ESLD Patients_COPD.vs.hc	-0.836587	0.707277	0.237856	0.350737	No	k__Bacteria	p__Firmicutes	c__Clostridia	o__Clostridiales	f__Ruminococcaceae	g__Ruminococcus	s__Ruminococcus_bicirculans
s__Ruminococcus_bromii	ESLD Patients_COPD.vs.hc	1.62342	0.840073	0.0542848	0.11519	No	k__Bacteria	p__Firmicutes	c__Clostridia	o__Clostridiales	f__Ruminococcaceae	g__Ruminococcus	s__Ruminococcus_bromii
s__Ruminococcus_lactaris	ESLD Patients_COPD.vs.hc	-0.0564132	0.678123	0.933758	0.95014	No	k__Bacteria	p__Firmicutes	c__Clostridia	o__Clostridiales	f__Ruminococcaceae	g__Ruminococcus	s__Ruminococcus_lactaris
s__Ruminococcus_obeum_CAG_39	ESLD Patients_COPD.vs.hc	-0.188178	0.361405	0.602989	0.733706	No	k__Bacteria	p__Firmicutes	c__Clostridia	o__Clostridiales	f__Ruminococcaceae	g__Ruminococcus	s__Ruminococcus_obeum_CAG_39
s__Ruthenibacterium_lactatiformans	ESLD Patients_COPD.vs.hc	0.69	0.367727	0.061616	0.123232	No	k__Bacteria	p__Firmicutes	c__Clostridia	o__Clostridiales	f__Ruminococcaceae	g__Ruthenibacterium	s__Ruthenibacterium_lactatiformans
s__Holdemanella_biformis	ESLD Patients_COPD.vs.hc	-0.901742	0.549396	0.101823	0.186497	No	k__Bacteria	p__Firmicutes	c__Erysipelotrichia	o__Erysipelotrichales	f__Erysipelotrichaceae	g__Holdemanella	s__Holdemanella_biformis
s__Firmicutes_bacterium_CAG_238	ESLD Patients_COPD.vs.hc	-0.822935	0.545654	0.132613	0.226222	No	k__Bacteria	p__Firmicutes	c__Firmicutes_unclassified	o__Firmicutes_unclassified	f__Firmicutes_unclassified	g__Firmicutes_unclassified	s__Firmicutes_bacterium_CAG_238
s__Firmicutes_bacterium_CAG_95	ESLD Patients_COPD.vs.hc	-0.835748	0.627425	0.183908	0.290909	No	k__Bacteria	p__Firmicutes	c__Firmicutes_unclassified	o__Firmicutes_unclassified	f__Firmicutes_unclassified	g__Firmicutes_unclassified	s__Firmicutes_bacterium_CAG_95
s__Phascolarctobacterium_faecium	ESLD Patients_COPD.vs.hc	1.30744	0.614074	0.0340947	0.0812668	No	k__Bacteria	p__Firmicutes	c__Negativicutes	o__Acidaminococcales	f__Acidaminococcaceae	g__Phascolarctobacterium	s__Phascolarctobacterium_faecium
s__Phascolarctobacterium_sp_CAG_266	ESLD Patients_COPD.vs.hc	0.346083	0.660676	0.6008	0.733706	No	k__Bacteria	p__Firmicutes	c__Negativicutes	o__Acidaminococcales	f__Acidaminococcaceae	g__Phascolarctobacterium	s__Phascolarctobacterium_sp_CAG_266
s__Phascolarctobacterium_succinatutens	ESLD Patients_COPD.vs.hc	-0.73514	0.882651	0.405606	0.547097	No	k__Bacteria	p__Firmicutes	c__Negativicutes	o__Acidaminococcales	f__Acidaminococcaceae	g__Phascolarctobacterium	s__Phascolarctobacterium_succinatutens
s__Mitsuokella_jalaludinii	ESLD Patients_COPD.vs.hc	0.0452344	0.465679	0.922686	0.95014	No	k__Bacteria	p__Firmicutes	c__Negativicutes	o__Selenomonadales	f__Selenomonadaceae	g__Mitsuokella	s__Mitsuokella_jalaludinii
s__Allisonella_histaminiformans	ESLD Patients_COPD.vs.hc	0.5576	0.387839	0.151606	0.248862	No	k__Bacteria	p__Firmicutes	c__Negativicutes	o__Veillonellales	f__Veillonellaceae	g__Allisonella	s__Allisonella_histaminiformans
s__Dialister_invisus	ESLD Patients_COPD.vs.hc	0.102859	0.759416	0.892355	0.93721	No	k__Bacteria	p__Firmicutes	c__Negativicutes	o__Veillonellales	f__Veillonellaceae	g__Dialister	s__Dialister_invisus
s__Victivallis_vadensis	ESLD Patients_COPD.vs.hc	-1.18476	0.591636	0.0461691	0.101689	No	k__Bacteria	p__Lentisphaerae	c__Lentisphaeria	o__Victivallales	f__Victivallaceae	g__Victivallis	s__Victivallis_vadensis
s__Parasutterella_excrementihominis	ESLD Patients_COPD.vs.hc	-0.3222	0.680409	0.636189	0.747952	No	k__Bacteria	p__Proteobacteria	c__Betaproteobacteria	o__Burkholderiales	f__Sutterellaceae	g__Parasutterella	s__Parasutterella_excrementihominis
s__Sutterella_parvirubra	ESLD Patients_COPD.vs.hc	-0.317346	0.508351	0.532949	0.676884	No	k__Bacteria	p__Proteobacteria	c__Betaproteobacteria	o__Burkholderiales	f__Sutterellaceae	g__Sutterella	s__Sutterella_parvirubra
s__Desulfovibrionaceae_bacterium	ESLD Patients_COPD.vs.hc	-1.00757	0.667956	0.132543	0.226222	No	k__Bacteria	p__Proteobacteria	c__Deltaproteobacteria	o__Desulfovibrionales	f__Desulfovibrionaceae	g__Desulfovibrionaceae_unclassified	s__Desulfovibrionaceae_bacterium
s__Escherichia_coli	ESLD Patients_COPD.vs.hc	-0.453157	0.77839	0.560907	0.70182	No	k__Bacteria	p__Proteobacteria	c__Gammaproteobacteria	o__Enterobacterales	f__Enterobacteriaceae	g__Escherichia	s__Escherichia_coli
s__Klebsiella_pneumoniae	ESLD Patients_COPD.vs.hc	0.737622	0.60951	0.227202	0.340803	No	k__Bacteria	p__Proteobacteria	c__Gammaproteobacteria	o__Enterobacterales	f__Enterobacteriaceae	g__Klebsiella	s__Klebsiella_pneumoniae
s__Klebsiella_variicola	ESLD Patients_COPD.vs.hc	1.20482	0.520541	0.0213427	0.0554273	No	k__Bacteria	p__Proteobacteria	c__Gammaproteobacteria	o__Enterobacterales	f__Enterobacteriaceae	g__Klebsiella	s__Klebsiella_variicola
s__Haemophilus_parainfluenzae	ESLD Patients_COPD.vs.hc	1.01287	0.435762	0.0208037	0.0548462	No	k__Bacteria	p__Proteobacteria	c__Gammaproteobacteria	o__Pasteurellales	f__Pasteurellaceae	g__Haemophilus	s__Haemophilus_parainfluenzae
s__Proteobacteria_bacterium_CAG_139	ESLD Patients_COPD.vs.hc	1.37683	0.600943	0.0226811	0.0571959	No	k__Bacteria	p__Proteobacteria	c__Proteobacteria_unclassified	o__Proteobacteria_unclassified	f__Proteobacteria_unclassified	g__Proteobacteria_unclassified	s__Proteobacteria_bacterium_CAG_139
s__Actinobaculum_sp_oral_taxon_183	ESLD Patients_IPF.vs.hc	1.16313	0.740381	0.117286	0.351857	No	k__Bacteria	p__Actinobacteria	c__Actinobacteria	o__Actinomycetales	f__Actinomycetaceae	g__Actinobaculum	s__Actinobaculum_sp_oral_taxon_183
s__Actinomyces_graevenitzii	ESLD Patients_IPF.vs.hc	-0.334042	0.693455	0.630381	0.881794	No	k__Bacteria	p__Actinobacteria	c__Actinobacteria	o__Actinomycetales	f__Actinomycetaceae	g__Actinomyces	s__Actinomyces_graevenitzii
s__Actinomyces_odontolyticus	ESLD Patients_IPF.vs.hc	1.56072	1.02774	0.129965	0.36474	No	k__Bacteria	p__Actinobacteria	c__Actinobacteria	o__Actinomycetales	f__Actinomycetaceae	g__Actinomyces	s__Actinomyces_odontolyticus
s__Actinomyces_oris	ESLD Patients_IPF.vs.hc	0.2115	0.984684	0.830084	0.96936	No	k__Bacteria	p__Actinobacteria	c__Actinobacteria	o__Actinomycetales	f__Actinomycetaceae	g__Actinomyces	s__Actinomyces_oris
s__Actinomyces_sp_HMSC035G02	ESLD Patients_IPF.vs.hc	1.9282	0.74284	0.00992521	0.0719578	No	k__Bacteria	p__Actinobacteria	c__Actinobacteria	o__Actinomycetales	f__Actinomycetaceae	g__Actinomyces	s__Actinomyces_sp_HMSC035G02
s__Actinomyces_sp_ICM47	ESLD Patients_IPF.vs.hc	-0.0239819	0.924309	0.979319	0.985478	No	k__Bacteria	p__Actinobacteria	c__Actinobacteria	o__Actinomycetales	f__Actinomycetaceae	g__Actinomyces	s__Actinomyces_sp_ICM47
s__Bifidobacterium_adolescentis	ESLD Patients_IPF.vs.hc	-3.04937	1.36096	0.0258163	0.121407	No	k__Bacteria	p__Actinobacteria	c__Actinobacteria	o__Bifidobacteriales	f__Bifidobacteriaceae	g__Bifidobacterium	s__Bifidobacterium_adolescentis
s__Bifidobacterium_bifidum	ESLD Patients_IPF.vs.hc	-1.23755	1.58594	0.435842	0.716105	No	k__Bacteria	p__Actinobacteria	c__Actinobacteria	o__Bifidobacteriales	f__Bifidobacteriaceae	g__Bifidobacterium	s__Bifidobacterium_bifidum
s__Bifidobacterium_catenulatum	ESLD Patients_IPF.vs.hc	-0.955318	1.04329	0.360602	0.660472	No	k__Bacteria	p__Actinobacteria	c__Actinobacteria	o__Bifidobacteriales	f__Bifidobacteriaceae	g__Bifidobacterium	s__Bifidobacterium_catenulatum
s__Bifidobacterium_longum	ESLD Patients_IPF.vs.hc	-0.538207	1.27084	0.672244	0.885612	No	k__Bacteria	p__Actinobacteria	c__Actinobacteria	o__Bifidobacteriales	f__Bifidobacteriaceae	g__Bifidobacterium	s__Bifidobacterium_longum
s__Bifidobacterium_pseudocatenulatum	ESLD Patients_IPF.vs.hc	-0.575222	0.999159	0.565265	0.847897	No	k__Bacteria	p__Actinobacteria	c__Actinobacteria	o__Bifidobacteriales	f__Bifidobacteriaceae	g__Bifidobacterium	s__Bifidobacterium_pseudocatenulatum
s__Rothia_mucilaginosa	ESLD Patients_IPF.vs.hc	0.117702	1.00632	0.906971	0.985478	No	k__Bacteria	p__Actinobacteria	c__Actinobacteria	o__Micrococcales	f__Micrococcaceae	g__Rothia	s__Rothia_mucilaginosa
s__Olsenella_scatoligenes	ESLD Patients_IPF.vs.hc	-0.351313	0.912692	0.700582	0.885612	No	k__Bacteria	p__Actinobacteria	c__Coriobacteriia	o__Coriobacteriales	f__Atopobiaceae	g__Olsenella	s__Olsenella_scatoligenes
s__Collinsella_aerofaciens	ESLD Patients_IPF.vs.hc	-2.50321	0.982609	0.011371	0.0776066	No	k__Bacteria	p__Actinobacteria	c__Coriobacteriia	o__Coriobacteriales	f__Coriobacteriaceae	g__Collinsella	s__Collinsella_aerofaciens
s__Collinsella_intestinalis	ESLD Patients_IPF.vs.hc	-0.0184033	1.01019	0.985478	0.985478	No	k__Bacteria	p__Actinobacteria	c__Coriobacteriia	o__Coriobacteriales	f__Coriobacteriaceae	g__Collinsella	s__Collinsella_intestinalis
s__Collinsella_stercoris	ESLD Patients_IPF.vs.hc	-2.03213	0.896049	0.0240799	0.116386	No	k__Bacteria	p__Actinobacteria	c__Coriobacteriia	o__Coriobacteriales	f__Coriobacteriaceae	g__Collinsella	s__Collinsella_stercoris
s__Enorma_massiliensis	ESLD Patients_IPF.vs.hc	-0.188607	1.04743	0.857228	0.976316	No	k__Bacteria	p__Actinobacteria	c__Coriobacteriia	o__Coriobacteriales	f__Coriobacteriaceae	g__Enorma	s__Enorma_massiliensis
s__.Collinsella._massiliensis	ESLD Patients_IPF.vs.hc	-0.0264956	1.02694	0.979434	0.985478	No	k__Bacteria	p__Actinobacteria	c__Coriobacteriia	o__Coriobacteriales	f__Coriobacteriaceae	g__Enorma	s__.Collinsella._massiliensis
s__Adlercreutzia_equolifaciens	ESLD Patients_IPF.vs.hc	-2.02778	1.33352	0.129456	0.36474	No	k__Bacteria	p__Actinobacteria	c__Coriobacteriia	o__Eggerthellales	f__Eggerthellaceae	g__Adlercreutzia	s__Adlercreutzia_equolifaciens
s__Asaccharobacter_celatus	ESLD Patients_IPF.vs.hc	-2.93638	1.34332	0.0296302	0.13187	No	k__Bacteria	p__Actinobacteria	c__Coriobacteriia	o__Eggerthellales	f__Eggerthellaceae	g__Asaccharobacter	s__Asaccharobacter_celatus
s__Eggerthella_lenta	ESLD Patients_IPF.vs.hc	2.84806	1.46298	0.0525395	0.20777	No	k__Bacteria	p__Actinobacteria	c__Coriobacteriia	o__Eggerthellales	f__Eggerthellaceae	g__Eggerthella	s__Eggerthella_lenta
s__Gordonibacter_pamelaeae	ESLD Patients_IPF.vs.hc	1.97599	1.34656	0.143351	0.370551	No	k__Bacteria	p__Actinobacteria	c__Coriobacteriia	o__Eggerthellales	f__Eggerthellaceae	g__Gordonibacter	s__Gordonibacter_pamelaeae
s__Slackia_isoflavoniconvertens	ESLD Patients_IPF.vs.hc	-1.77487	1.68275	0.292429	0.571714	No	k__Bacteria	p__Actinobacteria	c__Coriobacteriia	o__Eggerthellales	f__Eggerthellaceae	g__Slackia	s__Slackia_isoflavoniconvertens
s__Bacteroides_caccae	ESLD Patients_IPF.vs.hc	-0.621622	1.48667	0.676164	0.885612	No	k__Bacteria	p__Bacteroidetes	c__Bacteroidia	o__Bacteroidales	f__Bacteroidaceae	g__Bacteroides	s__Bacteroides_caccae
s__Bacteroides_cellulosilyticus	ESLD Patients_IPF.vs.hc	-2.14989	1.55679	0.168359	0.390594	No	k__Bacteria	p__Bacteroidetes	c__Bacteroidia	o__Bacteroidales	f__Bacteroidaceae	g__Bacteroides	s__Bacteroides_cellulosilyticus
s__Bacteroides_clarus	ESLD Patients_IPF.vs.hc	-1.79158	1.29534	0.167712	0.390594	No	k__Bacteria	p__Bacteroidetes	c__Bacteroidia	o__Bacteroidales	f__Bacteroidaceae	g__Bacteroides	s__Bacteroides_clarus
s__Bacteroides_coprocola	ESLD Patients_IPF.vs.hc	0.463403	1.15921	0.689633	0.885612	No	k__Bacteria	p__Bacteroidetes	c__Bacteroidia	o__Bacteroidales	f__Bacteroidaceae	g__Bacteroides	s__Bacteroides_coprocola
s__Bacteroides_coprophilus	ESLD Patients_IPF.vs.hc	1.77607	1.03178	0.0862624	0.309419	No	k__Bacteria	p__Bacteroidetes	c__Bacteroidia	o__Bacteroidales	f__Bacteroidaceae	g__Bacteroides	s__Bacteroides_coprophilus
s__Bacteroides_dorei	ESLD Patients_IPF.vs.hc	-2.45657	1.45519	0.0924702	0.309419	No	k__Bacteria	p__Bacteroidetes	c__Bacteroidia	o__Bacteroidales	f__Bacteroidaceae	g__Bacteroides	s__Bacteroides_dorei
s__Bacteroides_eggerthii	ESLD Patients_IPF.vs.hc	-2.76999	1.5357	0.0723218	0.273565	No	k__Bacteria	p__Bacteroidetes	c__Bacteroidia	o__Bacteroidales	f__Bacteroidaceae	g__Bacteroides	s__Bacteroides_eggerthii
s__Bacteroides_faecis	ESLD Patients_IPF.vs.hc	0.897494	1.00511	0.372642	0.668564	No	k__Bacteria	p__Bacteroidetes	c__Bacteroidia	o__Bacteroidales	f__Bacteroidaceae	g__Bacteroides	s__Bacteroides_faecis
s__Bacteroides_finegoldii	ESLD Patients_IPF.vs.hc	-1.56501	1.18836	0.188906	0.426879	No	k__Bacteria	p__Bacteroidetes	c__Bacteroidia	o__Bacteroidales	f__Bacteroidaceae	g__Bacteroides	s__Bacteroides_finegoldii
s__Bacteroides_fragilis	ESLD Patients_IPF.vs.hc	3.79423	1.44823	0.00926345	0.07008	No	k__Bacteria	p__Bacteroidetes	c__Bacteroidia	o__Bacteroidales	f__Bacteroidaceae	g__Bacteroides	s__Bacteroides_fragilis
s__Bacteroides_intestinalis	ESLD Patients_IPF.vs.hc	0.082567	1.25655	0.947655	0.985478	No	k__Bacteria	p__Bacteroidetes	c__Bacteroidia	o__Bacteroidales	f__Bacteroidaceae	g__Bacteroides	s__Bacteroides_intestinalis
s__Bacteroides_massiliensis	ESLD Patients_IPF.vs.hc	-0.101695	1.4569	0.9444	0.985478	No	k__Bacteria	p__Bacteroidetes	c__Bacteroidia	o__Bacteroidales	f__Bacteroidaceae	g__Bacteroides	s__Bacteroides_massiliensis
s__Bacteroides_ovatus	ESLD Patients_IPF.vs.hc	3.02866	1.39137	0.030315	0.13187	No	k__Bacteria	p__Bacteroidetes	c__Bacteroidia	o__Bacteroidales	f__Bacteroidaceae	g__Bacteroides	s__Bacteroides_ovatus
s__Bacteroides_plebeius	ESLD Patients_IPF.vs.hc	2.17068	1.42856	0.12974	0.36474	No	k__Bacteria	p__Bacteroidetes	c__Bacteroidia	o__Bacteroidales	f__Bacteroidaceae	g__Bacteroides	s__Bacteroides_plebeius
s__Bacteroides_salyersiae	ESLD Patients_IPF.vs.hc	-0.364908	1.09511	0.739216	0.918739	No	k__Bacteria	p__Bacteroidetes	c__Bacteroidia	o__Bacteroidales	f__Bacteroidaceae	g__Bacteroides	s__Bacteroides_salyersiae
s__Bacteroides_sp_CAG_144	ESLD Patients_IPF.vs.hc	1.73017	1.41225	0.221534	0.481325	No	k__Bacteria	p__Bacteroidetes	c__Bacteroidia	o__Bacteroidales	f__Bacteroidaceae	g__Bacteroides	s__Bacteroides_sp_CAG_144
s__Bacteroides_stercoris	ESLD Patients_IPF.vs.hc	2.18831	1.64927	0.185617	0.424965	No	k__Bacteria	p__Bacteroidetes	c__Bacteroidia	o__Bacteroidales	f__Bacteroidaceae	g__Bacteroides	s__Bacteroides_stercoris
s__Bacteroides_thetaiotaomicron	ESLD Patients_IPF.vs.hc	3.18851	1.35795	0.0195522	0.105827	No	k__Bacteria	p__Bacteroidetes	c__Bacteroidia	o__Bacteroidales	f__Bacteroidaceae	g__Bacteroides	s__Bacteroides_thetaiotaomicron
s__Bacteroides_uniformis	ESLD Patients_IPF.vs.hc	-0.432379	0.836848	0.605781	0.873464	No	k__Bacteria	p__Bacteroidetes	c__Bacteroidia	o__Bacteroidales	f__Bacteroidaceae	g__Bacteroides	s__Bacteroides_uniformis
s__Bacteroides_vulgatus	ESLD Patients_IPF.vs.hc	-1.82348	1.07143	0.0898529	0.309419	No	k__Bacteria	p__Bacteroidetes	c__Bacteroidia	o__Bacteroidales	f__Bacteroidaceae	g__Bacteroides	s__Bacteroides_vulgatus
s__Bacteroides_xylanisolvens	ESLD Patients_IPF.vs.hc	0.622815	1.35798	0.646845	0.881794	No	k__Bacteria	p__Bacteroidetes	c__Bacteroidia	o__Bacteroidales	f__Bacteroidaceae	g__Bacteroides	s__Bacteroides_xylanisolvens
s__Barnesiella_intestinihominis	ESLD Patients_IPF.vs.hc	2.21404	1.37273	0.107871	0.32929	No	k__Bacteria	p__Bacteroidetes	c__Bacteroidia	o__Bacteroidales	f__Barnesiellaceae	g__Barnesiella	s__Barnesiella_intestinihominis
s__Coprobacter_fastidiosus	ESLD Patients_IPF.vs.hc	2.10476	1.15058	0.0683915	0.264447	No	k__Bacteria	p__Bacteroidetes	c__Bacteroidia	o__Bacteroidales	f__Barnesiellaceae	g__Coprobacter	s__Coprobacter_fastidiosus
s__Coprobacter_secundus	ESLD Patients_IPF.vs.hc	0.045278	0.785999	0.954103	0.985478	No	k__Bacteria	p__Bacteroidetes	c__Bacteroidia	o__Bacteroidales	f__Barnesiellaceae	g__Coprobacter	s__Coprobacter_secundus
s__Butyricimonas_synergistica	ESLD Patients_IPF.vs.hc	2.1842	0.886579	0.0143406	0.08792	No	k__Bacteria	p__Bacteroidetes	c__Bacteroidia	o__Bacteroidales	f__Odoribacteraceae	g__Butyricimonas	s__Butyricimonas_synergistica
s__Butyricimonas_virosa	ESLD Patients_IPF.vs.hc	0.437859	1.22357	0.720715	0.90219	No	k__Bacteria	p__Bacteroidetes	c__Bacteroidia	o__Bacteroidales	f__Odoribacteraceae	g__Butyricimonas	s__Butyricimonas_virosa
s__Odoribacter_splanchnicus	ESLD Patients_IPF.vs.hc	0.547257	1.12833	0.628037	0.881794	No	k__Bacteria	p__Bacteroidetes	c__Bacteroidia	o__Bacteroidales	f__Odoribacteraceae	g__Odoribacter	s__Odoribacter_splanchnicus
s__Paraprevotella_clara	ESLD Patients_IPF.vs.hc	0.538318	1.04662	0.607409	0.873464	No	k__Bacteria	p__Bacteroidetes	c__Bacteroidia	o__Bacteroidales	f__Prevotellaceae	g__Paraprevotella	s__Paraprevotella_clara
s__Paraprevotella_xylaniphila	ESLD Patients_IPF.vs.hc	-0.967111	1.56894	0.538112	0.828597	No	k__Bacteria	p__Bacteroidetes	c__Bacteroidia	o__Bacteroidales	f__Prevotellaceae	g__Paraprevotella	s__Paraprevotella_xylaniphila
s__Prevotella_sp_CAG_279	ESLD Patients_IPF.vs.hc	-0.891249	1.73156	0.607152	0.873464	No	k__Bacteria	p__Bacteroidetes	c__Bacteroidia	o__Bacteroidales	f__Prevotellaceae	g__Prevotella	s__Prevotella_sp_CAG_279
s__Prevotella_stercorea	ESLD Patients_IPF.vs.hc	-1.10193	1.23423	0.372705	0.668564	No	k__Bacteria	p__Bacteroidetes	c__Bacteroidia	o__Bacteroidales	f__Prevotellaceae	g__Prevotella	s__Prevotella_stercorea
s__Alistipes_finegoldii	ESLD Patients_IPF.vs.hc	-1.42118	1.00994	0.160453	0.382449	No	k__Bacteria	p__Bacteroidetes	c__Bacteroidia	o__Bacteroidales	f__Rikenellaceae	g__Alistipes	s__Alistipes_finegoldii
s__Alistipes_indistinctus	ESLD Patients_IPF.vs.hc	-2.61912	1.51281	0.0844726	0.309419	No	k__Bacteria	p__Bacteroidetes	c__Bacteroidia	o__Bacteroidales	f__Rikenellaceae	g__Alistipes	s__Alistipes_indistinctus
s__Alistipes_inops	ESLD Patients_IPF.vs.hc	2.1484	1.971	0.276626	0.559686	No	k__Bacteria	p__Bacteroidetes	c__Bacteroidia	o__Bacteroidales	f__Rikenellaceae	g__Alistipes	s__Alistipes_inops
s__Alistipes_onderdonkii	ESLD Patients_IPF.vs.hc	1.74527	1.14345	0.12803	0.36474	No	k__Bacteria	p__Bacteroidetes	c__Bacteroidia	o__Bacteroidales	f__Rikenellaceae	g__Alistipes	s__Alistipes_onderdonkii
s__Alistipes_putredinis	ESLD Patients_IPF.vs.hc	-2.78399	1.19072	0.0200706	0.105827	No	k__Bacteria	p__Bacteroidetes	c__Bacteroidia	o__Bacteroidales	f__Rikenellaceae	g__Alistipes	s__Alistipes_putredinis
s__Alistipes_shahii	ESLD Patients_IPF.vs.hc	-3.40606	1.21303	0.0053284	0.0528502	No	k__Bacteria	p__Bacteroidetes	c__Bacteroidia	o__Bacteroidales	f__Rikenellaceae	g__Alistipes	s__Alistipes_shahii
s__Alistipes_sp_An31A	ESLD Patients_IPF.vs.hc	0.233377	1.39221	0.866992	0.979589	No	k__Bacteria	p__Bacteroidetes	c__Bacteroidia	o__Bacteroidales	f__Rikenellaceae	g__Alistipes	s__Alistipes_sp_An31A
s__Parabacteroides_distasonis	ESLD Patients_IPF.vs.hc	1.47921	1.24211	0.234681	0.495495	No	k__Bacteria	p__Bacteroidetes	c__Bacteroidia	o__Bacteroidales	f__Tannerellaceae	g__Parabacteroides	s__Parabacteroides_distasonis
s__Parabacteroides_goldsteinii	ESLD Patients_IPF.vs.hc	0.0252751	1.03666	0.980565	0.985478	No	k__Bacteria	p__Bacteroidetes	c__Bacteroidia	o__Bacteroidales	f__Tannerellaceae	g__Parabacteroides	s__Parabacteroides_goldsteinii
s__Parabacteroides_johnsonii	ESLD Patients_IPF.vs.hc	0.839154	1.12067	0.454593	0.739245	No	k__Bacteria	p__Bacteroidetes	c__Bacteroidia	o__Bacteroidales	f__Tannerellaceae	g__Parabacteroides	s__Parabacteroides_johnsonii
s__Parabacteroides_merdae	ESLD Patients_IPF.vs.hc	-3.76827	1.51143	0.0132241	0.0852221	No	k__Bacteria	p__Bacteroidetes	c__Bacteroidia	o__Bacteroidales	f__Tannerellaceae	g__Parabacteroides	s__Parabacteroides_merdae
s__Enterococcus_faecium	ESLD Patients_IPF.vs.hc	-1.41435	1.27602	0.268616	0.549873	No	k__Bacteria	p__Firmicutes	c__Bacilli	o__Lactobacillales	f__Enterococcaceae	g__Enterococcus	s__Enterococcus_faecium
s__Lactobacillus_delbrueckii	ESLD Patients_IPF.vs.hc	-0.658735	1.03799	0.526176	0.8188	No	k__Bacteria	p__Firmicutes	c__Bacilli	o__Lactobacillales	f__Lactobacillaceae	g__Lactobacillus	s__Lactobacillus_delbrueckii
s__Streptococcus_thermophilus	ESLD Patients_IPF.vs.hc	-0.524566	1.32706	0.692927	0.885612	No	k__Bacteria	p__Firmicutes	c__Bacilli	o__Lactobacillales	f__Streptococcaceae	g__Streptococcus	s__Streptococcus_thermophilus
s__Christensenella_minuta	ESLD Patients_IPF.vs.hc	-0.34744	0.737073	0.637729	0.881794	No	k__Bacteria	p__Firmicutes	c__Clostridia	o__Clostridiales	f__Christensenellaceae	g__Christensenella	s__Christensenella_minuta
s__Clostridium_disporicum	ESLD Patients_IPF.vs.hc	-0.327423	0.770741	0.671289	0.885612	No	k__Bacteria	p__Firmicutes	c__Clostridia	o__Clostridiales	f__Clostridiaceae	g__Clostridium	s__Clostridium_disporicum
s__Clostridium_sp_CAG_167	ESLD Patients_IPF.vs.hc	0.330655	1.29425	0.798536	0.944897	No	k__Bacteria	p__Firmicutes	c__Clostridia	o__Clostridiales	f__Clostridiaceae	g__Clostridium	s__Clostridium_sp_CAG_167
s__Clostridium_sp_CAG_58	ESLD Patients_IPF.vs.hc	0.193316	1.3366	0.885103	0.985478	No	k__Bacteria	p__Firmicutes	c__Clostridia	o__Clostridiales	f__Clostridiaceae	g__Clostridium	s__Clostridium_sp_CAG_58
s__Intestinimonas_butyriciproducens	ESLD Patients_IPF.vs.hc	-3.18604	1.3458	0.0185773	0.104272	No	k__Bacteria	p__Firmicutes	c__Clostridia	o__Clostridiales	f__Clostridiales_unclassified	g__Intestinimonas	s__Intestinimonas_butyriciproducens
s__Lawsonibacter_asaccharolyticus	ESLD Patients_IPF.vs.hc	0.14592	0.817641	0.858484	0.976316	No	k__Bacteria	p__Firmicutes	c__Clostridia	o__Clostridiales	f__Clostridiales_unclassified	g__Lawsonibacter	s__Lawsonibacter_asaccharolyticus
s__Eubacterium_eligens	ESLD Patients_IPF.vs.hc	1.11276	1.30365	0.394054	0.678865	No	k__Bacteria	p__Firmicutes	c__Clostridia	o__Clostridiales	f__Eubacteriaceae	g__Eubacterium	s__Eubacterium_eligens
s__Eubacterium_hallii	ESLD Patients_IPF.vs.hc	0.458654	1.19913	0.702382	0.885612	No	k__Bacteria	p__Firmicutes	c__Clostridia	o__Clostridiales	f__Eubacteriaceae	g__Eubacterium	s__Eubacterium_hallii
s__Eubacterium_ramulus	ESLD Patients_IPF.vs.hc	0.452849	1.10458	0.682131	0.885612	No	k__Bacteria	p__Firmicutes	c__Clostridia	o__Clostridiales	f__Eubacteriaceae	g__Eubacterium	s__Eubacterium_ramulus
s__Eubacterium_sp_CAG_180	ESLD Patients_IPF.vs.hc	-0.170892	1.85312	0.926589	0.985478	No	k__Bacteria	p__Firmicutes	c__Clostridia	o__Clostridiales	f__Eubacteriaceae	g__Eubacterium	s__Eubacterium_sp_CAG_180
s__Eubacterium_sp_CAG_251	ESLD Patients_IPF.vs.hc	-2.59986	1.53331	0.0910473	0.309419	No	k__Bacteria	p__Firmicutes	c__Clostridia	o__Clostridiales	f__Eubacteriaceae	g__Eubacterium	s__Eubacterium_sp_CAG_251
s__Eubacterium_sp_CAG_38	ESLD Patients_IPF.vs.hc	-0.808982	1.20244	0.501627	0.800762	No	k__Bacteria	p__Firmicutes	c__Clostridia	o__Clostridiales	f__Eubacteriaceae	g__Eubacterium	s__Eubacterium_sp_CAG_38
s__Eubacterium_ventriosum	ESLD Patients_IPF.vs.hc	-0.845144	1.05104	0.422002	0.712896	No	k__Bacteria	p__Firmicutes	c__Clostridia	o__Clostridiales	f__Eubacteriaceae	g__Eubacterium	s__Eubacterium_ventriosum
s__Anaerostipes_hadrus	ESLD Patients_IPF.vs.hc	0.716346	1.35783	0.598208	0.873464	No	k__Bacteria	p__Firmicutes	c__Clostridia	o__Clostridiales	f__Lachnospiraceae	g__Anaerostipes	s__Anaerostipes_hadrus
s__Anaerotignum_lactatifermentans	ESLD Patients_IPF.vs.hc	2.05721	0.809767	0.0115964	0.0776066	No	k__Bacteria	p__Firmicutes	c__Clostridia	o__Clostridiales	f__Lachnospiraceae	g__Anaerotignum	s__Anaerotignum_lactatifermentans
s__Blautia_obeum	ESLD Patients_IPF.vs.hc	-1.36502	1.15034	0.236357	0.495495	No	k__Bacteria	p__Firmicutes	c__Clostridia	o__Clostridiales	f__Lachnospiraceae	g__Blautia	s__Blautia_obeum
s__Blautia_wexlerae	ESLD Patients_IPF.vs.hc	1.59155	1.26224	0.208371	0.458944	No	k__Bacteria	p__Firmicutes	c__Clostridia	o__Clostridiales	f__Lachnospiraceae	g__Blautia	s__Blautia_wexlerae
s__Ruminococcus_gnavus	ESLD Patients_IPF.vs.hc	2.00347	1.0219	0.0509007	0.20777	No	k__Bacteria	p__Firmicutes	c__Clostridia	o__Clostridiales	f__Lachnospiraceae	g__Blautia	s__Ruminococcus_gnavus
s__Ruminococcus_torques	ESLD Patients_IPF.vs.hc	0.361738	1.25059	0.772596	0.944897	No	k__Bacteria	p__Firmicutes	c__Clostridia	o__Clostridiales	f__Lachnospiraceae	g__Blautia	s__Ruminococcus_torques
s__Butyrivibrio_crossotus	ESLD Patients_IPF.vs.hc	-2.1792	1.46186	0.137137	0.367106	No	k__Bacteria	p__Firmicutes	c__Clostridia	o__Clostridiales	f__Lachnospiraceae	g__Butyrivibrio	s__Butyrivibrio_crossotus
s__Coprococcus_catus	ESLD Patients_IPF.vs.hc	0.870403	1.17898	0.460954	0.742648	No	k__Bacteria	p__Firmicutes	c__Clostridia	o__Clostridiales	f__Lachnospiraceae	g__Coprococcus	s__Coprococcus_catus
s__Coprococcus_comes	ESLD Patients_IPF.vs.hc	-1.78293	1.07805	0.0992508	0.325842	No	k__Bacteria	p__Firmicutes	c__Clostridia	o__Clostridiales	f__Lachnospiraceae	g__Coprococcus	s__Coprococcus_comes
s__Coprococcus_eutactus	ESLD Patients_IPF.vs.hc	-4.05508	1.54462	0.00912129	0.07008	No	k__Bacteria	p__Firmicutes	c__Clostridia	o__Clostridiales	f__Lachnospiraceae	g__Coprococcus	s__Coprococcus_eutactus
s__Dorea_formicigenerans	ESLD Patients_IPF.vs.hc	0.301924	1.1091	0.785646	0.944897	No	k__Bacteria	p__Firmicutes	c__Clostridia	o__Clostridiales	f__Lachnospiraceae	g__Dorea	s__Dorea_formicigenerans
s__Dorea_longicatena	ESLD Patients_IPF.vs.hc	-2.7038	1.13346	0.0177077	0.102704	No	k__Bacteria	p__Firmicutes	c__Clostridia	o__Clostridiales	f__Lachnospiraceae	g__Dorea	s__Dorea_longicatena
s__Eisenbergiella_tayi	ESLD Patients_IPF.vs.hc	0.709571	0.726227	0.32936	0.616223	No	k__Bacteria	p__Firmicutes	c__Clostridia	o__Clostridiales	f__Lachnospiraceae	g__Eisenbergiella	s__Eisenbergiella_tayi
s__Fusicatenibacter_saccharivorans	ESLD Patients_IPF.vs.hc	0.241675	0.971422	0.803705	0.944897	No	k__Bacteria	p__Firmicutes	c__Clostridia	o__Clostridiales	f__Lachnospiraceae	g__Fusicatenibacter	s__Fusicatenibacter_saccharivorans
s__Clostridium_asparagiforme	ESLD Patients_IPF.vs.hc	0.538737	0.81223	0.507683	0.803062	No	k__Bacteria	p__Firmicutes	c__Clostridia	o__Clostridiales	f__Lachnospiraceae	g__Lachnoclostridium	s__Clostridium_asparagiforme
s__Clostridium_bolteae	ESLD Patients_IPF.vs.hc	1.75322	0.656934	0.0080457	0.0666644	No	k__Bacteria	p__Firmicutes	c__Clostridia	o__Clostridiales	f__Lachnospiraceae	g__Lachnoclostridium	s__Clostridium_bolteae
s__Clostridium_citroniae	ESLD Patients_IPF.vs.hc	1.67479	0.753422	0.0270011	0.123637	No	k__Bacteria	p__Firmicutes	c__Clostridia	o__Clostridiales	f__Lachnospiraceae	g__Lachnoclostridium	s__Clostridium_citroniae
s__Clostridium_clostridioforme	ESLD Patients_IPF.vs.hc	2.05041	0.744473	0.00625958	0.0573246	No	k__Bacteria	p__Firmicutes	c__Clostridia	o__Clostridiales	f__Lachnospiraceae	g__Lachnoclostridium	s__Clostridium_clostridioforme
s__Clostridium_lavalense	ESLD Patients_IPF.vs.hc	2.49577	0.891544	0.00546726	0.0528502	No	k__Bacteria	p__Firmicutes	c__Clostridia	o__Clostridiales	f__Lachnospiraceae	g__Lachnoclostridium	s__Clostridium_lavalense
s__Clostridium_saccharolyticum	ESLD Patients_IPF.vs.hc	1.39012	0.928574	0.135481	0.367106	No	k__Bacteria	p__Firmicutes	c__Clostridia	o__Clostridiales	f__Lachnospiraceae	g__Lachnoclostridium	s__Clostridium_saccharolyticum
s__Lachnoclostridium_sp_An138	ESLD Patients_IPF.vs.hc	-0.163173	0.651103	0.802294	0.944897	No	k__Bacteria	p__Firmicutes	c__Clostridia	o__Clostridiales	f__Lachnospiraceae	g__Lachnoclostridium	s__Lachnoclostridium_sp_An138
s__Eubacterium_rectale	ESLD Patients_IPF.vs.hc	-1.5834	1.12439	0.160143	0.382449	No	k__Bacteria	p__Firmicutes	c__Clostridia	o__Clostridiales	f__Lachnospiraceae	g__Lachnospiraceae_unclassified	s__Eubacterium_rectale
s__Lachnospira_pectinoschiza	ESLD Patients_IPF.vs.hc	-2.26142	1.38831	0.104431	0.32929	No	k__Bacteria	p__Firmicutes	c__Clostridia	o__Clostridiales	f__Lachnospiraceae	g__Lachnospira	s__Lachnospira_pectinoschiza
s__Roseburia_faecis	ESLD Patients_IPF.vs.hc	-0.620752	1.36105	0.648676	0.881794	No	k__Bacteria	p__Firmicutes	c__Clostridia	o__Clostridiales	f__Lachnospiraceae	g__Roseburia	s__Roseburia_faecis
s__Roseburia_hominis	ESLD Patients_IPF.vs.hc	-0.322941	1.22029	0.791474	0.944897	No	k__Bacteria	p__Firmicutes	c__Clostridia	o__Clostridiales	f__Lachnospiraceae	g__Roseburia	s__Roseburia_hominis
s__Roseburia_intestinalis	ESLD Patients_IPF.vs.hc	0.222077	1.42929	0.876634	0.984092	No	k__Bacteria	p__Firmicutes	c__Clostridia	o__Clostridiales	f__Lachnospiraceae	g__Roseburia	s__Roseburia_intestinalis
s__Roseburia_inulinivorans	ESLD Patients_IPF.vs.hc	0.0495101	1.26482	0.968803	0.985478	No	k__Bacteria	p__Firmicutes	c__Clostridia	o__Clostridiales	f__Lachnospiraceae	g__Roseburia	s__Roseburia_inulinivorans
s__Roseburia_sp_CAG_182	ESLD Patients_IPF.vs.hc	-1.85238	1.08379	0.0885007	0.309419	No	k__Bacteria	p__Firmicutes	c__Clostridia	o__Clostridiales	f__Lachnospiraceae	g__Roseburia	s__Roseburia_sp_CAG_182
s__Roseburia_sp_CAG_309	ESLD Patients_IPF.vs.hc	-0.18689	0.916254	0.83852	0.972683	No	k__Bacteria	p__Firmicutes	c__Clostridia	o__Clostridiales	f__Lachnospiraceae	g__Roseburia	s__Roseburia_sp_CAG_309
s__Roseburia_sp_CAG_471	ESLD Patients_IPF.vs.hc	0.0499832	0.771161	0.948366	0.985478	No	k__Bacteria	p__Firmicutes	c__Clostridia	o__Clostridiales	f__Lachnospiraceae	g__Roseburia	s__Roseburia_sp_CAG_471
s__Oscillibacter_sp_57_20	ESLD Patients_IPF.vs.hc	-2.01387	1.38472	0.146943	0.370551	No	k__Bacteria	p__Firmicutes	c__Clostridia	o__Clostridiales	f__Oscillospiraceae	g__Oscillibacter	s__Oscillibacter_sp_57_20
s__Oscillibacter_sp_CAG_241	ESLD Patients_IPF.vs.hc	-3.26901	1.33118	0.0146533	0.08792	No	k__Bacteria	p__Firmicutes	c__Clostridia	o__Clostridiales	f__Oscillospiraceae	g__Oscillibacter	s__Oscillibacter_sp_CAG_241
s__Oscillibacter_sp_PC13	ESLD Patients_IPF.vs.hc	-0.138052	0.766596	0.857213	0.976316	No	k__Bacteria	p__Firmicutes	c__Clostridia	o__Clostridiales	f__Oscillospiraceae	g__Oscillibacter	s__Oscillibacter_sp_PC13
s__Intestinibacter_bartlettii	ESLD Patients_IPF.vs.hc	-0.782916	0.895546	0.382722	0.676718	No	k__Bacteria	p__Firmicutes	c__Clostridia	o__Clostridiales	f__Peptostreptococcaceae	g__Intestinibacter	s__Intestinibacter_bartlettii
s__Anaeromassilibacillus_sp_An250	ESLD Patients_IPF.vs.hc	-1.33464	1.26494	0.292266	0.571714	No	k__Bacteria	p__Firmicutes	c__Clostridia	o__Clostridiales	f__Ruminococcaceae	g__Anaeromassilibacillus	s__Anaeromassilibacillus_sp_An250
s__Anaerotruncus_colihominis	ESLD Patients_IPF.vs.hc	0.668087	1.15398	0.563084	0.847897	No	k__Bacteria	p__Firmicutes	c__Clostridia	o__Clostridiales	f__Ruminococcaceae	g__Anaerotruncus	s__Anaerotruncus_colihominis
s__Faecalibacterium_prausnitzii	ESLD Patients_IPF.vs.hc	0.526292	0.604935	0.385029	0.676718	No	k__Bacteria	p__Firmicutes	c__Clostridia	o__Clostridiales	f__Ruminococcaceae	g__Faecalibacterium	s__Faecalibacterium_prausnitzii
s__Flavonifractor_plautii	ESLD Patients_IPF.vs.hc	-0.0380377	1.23943	0.975538	0.985478	No	k__Bacteria	p__Firmicutes	c__Clostridia	o__Clostridiales	f__Ruminococcaceae	g__Flavonifractor	s__Flavonifractor_plautii
s__Flavonifractor_sp_An10	ESLD Patients_IPF.vs.hc	-0.766646	0.921683	0.406219	0.692963	No	k__Bacteria	p__Firmicutes	c__Clostridia	o__Clostridiales	f__Ruminococcaceae	g__Flavonifractor	s__Flavonifractor_sp_An10
s__Gemmiger_formicilis	ESLD Patients_IPF.vs.hc	-1.75234	0.89838	0.0520833	0.20777	No	k__Bacteria	p__Firmicutes	c__Clostridia	o__Clostridiales	f__Ruminococcaceae	g__Gemmiger	s__Gemmiger_formicilis
s__Harryflintia_acetispora	ESLD Patients_IPF.vs.hc	-0.626426	1.12774	0.579004	0.861084	No	k__Bacteria	p__Firmicutes	c__Clostridia	o__Clostridiales	f__Ruminococcaceae	g__Harryflintia	s__Harryflintia_acetispora
s__Pseudoflavonifractor_sp_An184	ESLD Patients_IPF.vs.hc	0.318236	1.25679	0.800284	0.944897	No	k__Bacteria	p__Firmicutes	c__Clostridia	o__Clostridiales	f__Ruminococcaceae	g__Pseudoflavonifractor	s__Pseudoflavonifractor_sp_An184
s__Clostridium_leptum	ESLD Patients_IPF.vs.hc	0.478074	1.02366	0.640836	0.881794	No	k__Bacteria	p__Firmicutes	c__Clostridia	o__Clostridiales	f__Ruminococcaceae	g__Ruminococcaceae_unclassified	s__Clostridium_leptum
s__Eubacterium_siraeum	ESLD Patients_IPF.vs.hc	-3.10228	1.46756	0.0353863	0.150176	No	k__Bacteria	p__Firmicutes	c__Clostridia	o__Clostridiales	f__Ruminococcaceae	g__Ruminococcaceae_unclassified	s__Eubacterium_siraeum
s__Ruminococcaceae_bacterium_D16	ESLD Patients_IPF.vs.hc	1.68183	0.73449	0.0227594	0.113147	No	k__Bacteria	p__Firmicutes	c__Clostridia	o__Clostridiales	f__Ruminococcaceae	g__Ruminococcaceae_unclassified	s__Ruminococcaceae_bacterium_D16
s__Ruminococcaceae_bacterium_D5	ESLD Patients_IPF.vs.hc	-0.0764473	1.19239	0.948925	0.985478	No	k__Bacteria	p__Firmicutes	c__Clostridia	o__Clostridiales	f__Ruminococcaceae	g__Ruminococcaceae_unclassified	s__Ruminococcaceae_bacterium_D5
s__Ruminococcus_bicirculans	ESLD Patients_IPF.vs.hc	-1.43738	1.44055	0.319214	0.611949	No	k__Bacteria	p__Firmicutes	c__Clostridia	o__Clostridiales	f__Ruminococcaceae	g__Ruminococcus	s__Ruminococcus_bicirculans
s__Ruminococcus_bromii	ESLD Patients_IPF.vs.hc	0.464105	1.71102	0.786397	0.944897	No	k__Bacteria	p__Firmicutes	c__Clostridia	o__Clostridiales	f__Ruminococcaceae	g__Ruminococcus	s__Ruminococcus_bromii
s__Ruminococcus_lactaris	ESLD Patients_IPF.vs.hc	-1.37577	1.38117	0.320042	0.611949	No	k__Bacteria	p__Firmicutes	c__Clostridia	o__Clostridiales	f__Ruminococcaceae	g__Ruminococcus	s__Ruminococcus_lactaris
s__Ruminococcus_obeum_CAG_39	ESLD Patients_IPF.vs.hc	-0.0598969	0.736091	0.935203	0.985478	No	k__Bacteria	p__Firmicutes	c__Clostridia	o__Clostridiales	f__Ruminococcaceae	g__Ruminococcus	s__Ruminococcus_obeum_CAG_39
s__Ruthenibacterium_lactatiformans	ESLD Patients_IPF.vs.hc	-1.09652	0.748967	0.144275	0.370551	No	k__Bacteria	p__Firmicutes	c__Clostridia	o__Clostridiales	f__Ruminococcaceae	g__Ruthenibacterium	s__Ruthenibacterium_lactatiformans
s__Holdemanella_biformis	ESLD Patients_IPF.vs.hc	-0.0555729	1.11898	0.960425	0.985478	No	k__Bacteria	p__Firmicutes	c__Erysipelotrichia	o__Erysipelotrichales	f__Erysipelotrichaceae	g__Holdemanella	s__Holdemanella_biformis
s__Holdemania_filiformis	ESLD Patients_IPF.vs.hc	1.32076	1.044	0.206864	0.458944	No	k__Bacteria	p__Firmicutes	c__Erysipelotrichia	o__Erysipelotrichales	f__Erysipelotrichaceae	g__Holdemania	s__Holdemania_filiformis
s__Firmicutes_bacterium_CAG_110	ESLD Patients_IPF.vs.hc	-2.50803	1.55263	0.107334	0.32929	No	k__Bacteria	p__Firmicutes	c__Firmicutes_unclassified	o__Firmicutes_unclassified	f__Firmicutes_unclassified	g__Firmicutes_unclassified	s__Firmicutes_bacterium_CAG_110
s__Firmicutes_bacterium_CAG_170	ESLD Patients_IPF.vs.hc	-1.41595	1.54189	0.359221	0.660472	No	k__Bacteria	p__Firmicutes	c__Firmicutes_unclassified	o__Firmicutes_unclassified	f__Firmicutes_unclassified	g__Firmicutes_unclassified	s__Firmicutes_bacterium_CAG_170
s__Firmicutes_bacterium_CAG_238	ESLD Patients_IPF.vs.hc	0.703821	1.11136	0.527044	0.8188	No	k__Bacteria	p__Firmicutes	c__Firmicutes_unclassified	o__Firmicutes_unclassified	f__Firmicutes_unclassified	g__Firmicutes_unclassified	s__Firmicutes_bacterium_CAG_238
s__Firmicutes_bacterium_CAG_94	ESLD Patients_IPF.vs.hc	-1.19297	1.39754	0.394026	0.678865	No	k__Bacteria	p__Firmicutes	c__Firmicutes_unclassified	o__Firmicutes_unclassified	f__Firmicutes_unclassified	g__Firmicutes_unclassified	s__Firmicutes_bacterium_CAG_94
s__Firmicutes_bacterium_CAG_95	ESLD Patients_IPF.vs.hc	-0.532925	1.27791	0.676969	0.885612	No	k__Bacteria	p__Firmicutes	c__Firmicutes_unclassified	o__Firmicutes_unclassified	f__Firmicutes_unclassified	g__Firmicutes_unclassified	s__Firmicutes_bacterium_CAG_95
s__Acidaminococcus_intestini	ESLD Patients_IPF.vs.hc	1.96921	1.21344	0.105721	0.32929	No	k__Bacteria	p__Firmicutes	c__Negativicutes	o__Acidaminococcales	f__Acidaminococcaceae	g__Acidaminococcus	s__Acidaminococcus_intestini
s__Phascolarctobacterium_faecium	ESLD Patients_IPF.vs.hc	0.0971099	1.25071	0.938166	0.985478	No	k__Bacteria	p__Firmicutes	c__Negativicutes	o__Acidaminococcales	f__Acidaminococcaceae	g__Phascolarctobacterium	s__Phascolarctobacterium_faecium
s__Phascolarctobacterium_succinatutens	ESLD Patients_IPF.vs.hc	-2.10378	1.79774	0.242876	0.503099	No	k__Bacteria	p__Firmicutes	c__Negativicutes	o__Acidaminococcales	f__Acidaminococcaceae	g__Phascolarctobacterium	s__Phascolarctobacterium_succinatutens
s__Mitsuokella_jalaludinii	ESLD Patients_IPF.vs.hc	0.739461	0.94847	0.436248	0.716105	No	k__Bacteria	p__Firmicutes	c__Negativicutes	o__Selenomonadales	f__Selenomonadaceae	g__Mitsuokella	s__Mitsuokella_jalaludinii
s__Allisonella_histaminiformans	ESLD Patients_IPF.vs.hc	0.61659	0.789931	0.435703	0.716105	No	k__Bacteria	p__Firmicutes	c__Negativicutes	o__Veillonellales	f__Veillonellaceae	g__Allisonella	s__Allisonella_histaminiformans
s__Dialister_invisus	ESLD Patients_IPF.vs.hc	-1.5203	1.54674	0.32648	0.616223	No	k__Bacteria	p__Firmicutes	c__Negativicutes	o__Veillonellales	f__Veillonellaceae	g__Dialister	s__Dialister_invisus
s__Victivallis_vadensis	ESLD Patients_IPF.vs.hc	-1.75463	1.20501	0.146456	0.370551	No	k__Bacteria	p__Lentisphaerae	c__Lentisphaeria	o__Victivallales	f__Victivallaceae	g__Victivallis	s__Victivallis_vadensis
s__Parasutterella_excrementihominis	ESLD Patients_IPF.vs.hc	0.80462	1.38582	0.56196	0.847897	No	k__Bacteria	p__Proteobacteria	c__Betaproteobacteria	o__Burkholderiales	f__Sutterellaceae	g__Parasutterella	s__Parasutterella_excrementihominis
s__Sutterella_parvirubra	ESLD Patients_IPF.vs.hc	-0.513976	1.03538	0.619984	0.881794	No	k__Bacteria	p__Proteobacteria	c__Betaproteobacteria	o__Burkholderiales	f__Sutterellaceae	g__Sutterella	s__Sutterella_parvirubra
s__Turicimonas_muris	ESLD Patients_IPF.vs.hc	1.66408	0.723289	0.0221245	0.113147	No	k__Bacteria	p__Proteobacteria	c__Betaproteobacteria	o__Burkholderiales	f__Sutterellaceae	g__Turicimonas	s__Turicimonas_muris
s__Bilophila_wadsworthia	ESLD Patients_IPF.vs.hc	-1.91038	1.32473	0.150367	0.373769	No	k__Bacteria	p__Proteobacteria	c__Deltaproteobacteria	o__Desulfovibrionales	f__Desulfovibrionaceae	g__Bilophila	s__Bilophila_wadsworthia
s__Desulfovibrionaceae_bacterium	ESLD Patients_IPF.vs.hc	0.0813257	1.36046	0.952374	0.985478	No	k__Bacteria	p__Proteobacteria	c__Deltaproteobacteria	o__Desulfovibrionales	f__Desulfovibrionaceae	g__Desulfovibrionaceae_unclassified	s__Desulfovibrionaceae_bacterium
s__Desulfovibrio_piger	ESLD Patients_IPF.vs.hc	-2.08468	1.93598	0.282469	0.564938	No	k__Bacteria	p__Proteobacteria	c__Deltaproteobacteria	o__Desulfovibrionales	f__Desulfovibrionaceae	g__Desulfovibrio	s__Desulfovibrio_piger
s__Escherichia_coli	ESLD Patients_IPF.vs.hc	1.93166	1.58538	0.224065	0.481325	No	k__Bacteria	p__Proteobacteria	c__Gammaproteobacteria	o__Enterobacterales	f__Enterobacteriaceae	g__Escherichia	s__Escherichia_coli
s__Klebsiella_pneumoniae	ESLD Patients_IPF.vs.hc	-0.0528548	1.24142	0.966069	0.985478	No	k__Bacteria	p__Proteobacteria	c__Gammaproteobacteria	o__Enterobacterales	f__Enterobacteriaceae	g__Klebsiella	s__Klebsiella_pneumoniae
s__Klebsiella_variicola	ESLD Patients_IPF.vs.hc	0.4412	1.06021	0.677616	0.885612	No	k__Bacteria	p__Proteobacteria	c__Gammaproteobacteria	o__Enterobacterales	f__Enterobacteriaceae	g__Klebsiella	s__Klebsiella_variicola
s__Haemophilus_parainfluenzae	ESLD Patients_IPF.vs.hc	2.38963	0.887536	0.00751015	0.0653383	No	k__Bacteria	p__Proteobacteria	c__Gammaproteobacteria	o__Pasteurellales	f__Pasteurellaceae	g__Haemophilus	s__Haemophilus_parainfluenzae
s__Proteobacteria_bacterium_CAG_139	ESLD Patients_IPF.vs.hc	1.83139	1.22397	0.135682	0.367106	No	k__Bacteria	p__Proteobacteria	c__Proteobacteria_unclassified	o__Proteobacteria_unclassified	f__Proteobacteria_unclassified	g__Proteobacteria_unclassified	s__Proteobacteria_bacterium_CAG_139
s__Akkermansia_muciniphila	ESLD Patients_IPF.vs.hc	-2.43782	1.71058	0.155204	0.380358	No	k__Bacteria	p__Verrucomicrobia	c__Verrucomicrobiae	o__Verrucomicrobiales	f__Akkermansiaceae	g__Akkermansia	s__Akkermansia_muciniphila
s__Actinobaculum_sp_oral_taxon_183	ESLD Patients_PPH.vs.hc	1.36189	0.746879	0.0692776	0.207833	No	k__Bacteria	p__Actinobacteria	c__Actinobacteria	o__Actinomycetales	f__Actinomycetaceae	g__Actinobaculum	s__Actinobaculum_sp_oral_taxon_183
s__Actinomyces_graevenitzii	ESLD Patients_PPH.vs.hc	0.501539	0.699542	0.473985	0.740449	No	k__Bacteria	p__Actinobacteria	c__Actinobacteria	o__Actinomycetales	f__Actinomycetaceae	g__Actinomyces	s__Actinomyces_graevenitzii
s__Actinomyces_odontolyticus	ESLD Patients_PPH.vs.hc	0.766604	1.03676	0.460255	0.740449	No	k__Bacteria	p__Actinobacteria	c__Actinobacteria	o__Actinomycetales	f__Actinomycetaceae	g__Actinomyces	s__Actinomyces_odontolyticus
s__Actinomyces_oris	ESLD Patients_PPH.vs.hc	1.84724	0.993326	0.0639574	0.195238	No	k__Bacteria	p__Actinobacteria	c__Actinobacteria	o__Actinomycetales	f__Actinomycetaceae	g__Actinomyces	s__Actinomyces_oris
s__Actinomyces_sp_HMSC035G02	ESLD Patients_PPH.vs.hc	1.78954	0.74936	0.0175826	0.0746188	No	k__Bacteria	p__Actinobacteria	c__Actinobacteria	o__Actinomycetales	f__Actinomycetaceae	g__Actinomyces	s__Actinomyces_sp_HMSC035G02
s__Actinomyces_sp_HPA0247	ESLD Patients_PPH.vs.hc	0.434445	0.858804	0.613335	0.825266	No	k__Bacteria	p__Actinobacteria	c__Actinobacteria	o__Actinomycetales	f__Actinomycetaceae	g__Actinomyces	s__Actinomyces_sp_HPA0247
s__Actinomyces_sp_ICM47	ESLD Patients_PPH.vs.hc	0.506493	0.932422	0.587413	0.804801	No	k__Bacteria	p__Actinobacteria	c__Actinobacteria	o__Actinomycetales	f__Actinomycetaceae	g__Actinomyces	s__Actinomyces_sp_ICM47
s__Actinomyces_sp_oral_taxon_181	ESLD Patients_PPH.vs.hc	0.767279	0.629763	0.224087	0.443081	No	k__Bacteria	p__Actinobacteria	c__Actinobacteria	o__Actinomycetales	f__Actinomycetaceae	g__Actinomyces	s__Actinomyces_sp_oral_taxon_181
s__Bifidobacterium_bifidum	ESLD Patients_PPH.vs.hc	-1.68576	1.59986	0.292912	0.536492	No	k__Bacteria	p__Actinobacteria	c__Actinobacteria	o__Bifidobacteriales	f__Bifidobacteriaceae	g__Bifidobacterium	s__Bifidobacterium_bifidum
s__Bifidobacterium_catenulatum	ESLD Patients_PPH.vs.hc	-0.164906	1.05244	0.8756	0.973144	No	k__Bacteria	p__Actinobacteria	c__Actinobacteria	o__Bifidobacteriales	f__Bifidobacteriaceae	g__Bifidobacterium	s__Bifidobacterium_catenulatum
s__Bifidobacterium_pseudocatenulatum	ESLD Patients_PPH.vs.hc	1.28263	1.00793	0.20421	0.413872	No	k__Bacteria	p__Actinobacteria	c__Actinobacteria	o__Bifidobacteriales	f__Bifidobacteriaceae	g__Bifidobacterium	s__Bifidobacterium_pseudocatenulatum
s__Rothia_mucilaginosa	ESLD Patients_PPH.vs.hc	1.29083	1.01515	0.204557	0.413872	No	k__Bacteria	p__Actinobacteria	c__Actinobacteria	o__Micrococcales	f__Micrococcaceae	g__Rothia	s__Rothia_mucilaginosa
s__Olsenella_scatoligenes	ESLD Patients_PPH.vs.hc	0.695374	0.920702	0.450709	0.740142	No	k__Bacteria	p__Actinobacteria	c__Coriobacteriia	o__Coriobacteriales	f__Atopobiaceae	g__Olsenella	s__Olsenella_scatoligenes
s__Collinsella_intestinalis	ESLD Patients_PPH.vs.hc	0.02218	1.01906	0.98265	0.995315	No	k__Bacteria	p__Actinobacteria	c__Coriobacteriia	o__Coriobacteriales	f__Coriobacteriaceae	g__Collinsella	s__Collinsella_intestinalis
s__Enorma_massiliensis	ESLD Patients_PPH.vs.hc	0.0119222	1.05663	0.991005	0.995315	No	k__Bacteria	p__Actinobacteria	c__Coriobacteriia	o__Coriobacteriales	f__Coriobacteriaceae	g__Enorma	s__Enorma_massiliensis
s__.Collinsella._massiliensis	ESLD Patients_PPH.vs.hc	-0.276757	1.03595	0.789543	0.934254	No	k__Bacteria	p__Actinobacteria	c__Coriobacteriia	o__Coriobacteriales	f__Coriobacteriaceae	g__Enorma	s__.Collinsella._massiliensis
s__Adlercreutzia_equolifaciens	ESLD Patients_PPH.vs.hc	-2.36968	1.34522	0.0792097	0.230962	No	k__Bacteria	p__Actinobacteria	c__Coriobacteriia	o__Eggerthellales	f__Eggerthellaceae	g__Adlercreutzia	s__Adlercreutzia_equolifaciens
s__Asaccharobacter_celatus	ESLD Patients_PPH.vs.hc	-2.83164	1.35511	0.0375342	0.127493	No	k__Bacteria	p__Actinobacteria	c__Coriobacteriia	o__Eggerthellales	f__Eggerthellaceae	g__Asaccharobacter	s__Asaccharobacter_celatus
s__Eggerthella_lenta	ESLD Patients_PPH.vs.hc	1.49292	1.47582	0.312588	0.560724	No	k__Bacteria	p__Actinobacteria	c__Coriobacteriia	o__Eggerthellales	f__Eggerthellaceae	g__Eggerthella	s__Eggerthella_lenta
s__Enterorhabdus_caecimuris	ESLD Patients_PPH.vs.hc	0.525812	0.766841	0.493465	0.745472	No	k__Bacteria	p__Actinobacteria	c__Coriobacteriia	o__Eggerthellales	f__Eggerthellaceae	g__Enterorhabdus	s__Enterorhabdus_caecimuris
s__Gordonibacter_pamelaeae	ESLD Patients_PPH.vs.hc	-0.218616	1.35838	0.872255	0.973144	No	k__Bacteria	p__Actinobacteria	c__Coriobacteriia	o__Eggerthellales	f__Eggerthellaceae	g__Gordonibacter	s__Gordonibacter_pamelaeae
s__Slackia_isoflavoniconvertens	ESLD Patients_PPH.vs.hc	-1.77164	1.69752	0.29752	0.539255	No	k__Bacteria	p__Actinobacteria	c__Coriobacteriia	o__Eggerthellales	f__Eggerthellaceae	g__Slackia	s__Slackia_isoflavoniconvertens
s__Bacteroides_caccae	ESLD Patients_PPH.vs.hc	1.05854	1.49972	0.480866	0.740449	No	k__Bacteria	p__Bacteroidetes	c__Bacteroidia	o__Bacteroidales	f__Bacteroidaceae	g__Bacteroides	s__Bacteroides_caccae
s__Bacteroides_cellulosilyticus	ESLD Patients_PPH.vs.hc	1.12315	1.57045	0.475082	0.740449	No	k__Bacteria	p__Bacteroidetes	c__Bacteroidia	o__Bacteroidales	f__Bacteroidaceae	g__Bacteroides	s__Bacteroides_cellulosilyticus
s__Bacteroides_clarus	ESLD Patients_PPH.vs.hc	2.28839	1.30671	0.0809695	0.230962	No	k__Bacteria	p__Bacteroidetes	c__Bacteroidia	o__Bacteroidales	f__Bacteroidaceae	g__Bacteroides	s__Bacteroides_clarus
s__Bacteroides_coprocola	ESLD Patients_PPH.vs.hc	-0.034614	1.16939	0.976407	0.995315	No	k__Bacteria	p__Bacteroidetes	c__Bacteroidia	o__Bacteroidales	f__Bacteroidaceae	g__Bacteroides	s__Bacteroides_coprocola
s__Bacteroides_coprophilus	ESLD Patients_PPH.vs.hc	0.127991	1.04083	0.902217	0.981502	No	k__Bacteria	p__Bacteroidetes	c__Bacteroidia	o__Bacteroidales	f__Bacteroidaceae	g__Bacteroides	s__Bacteroides_coprophilus
s__Bacteroides_dorei	ESLD Patients_PPH.vs.hc	0.547213	1.46796	0.709595	0.907864	No	k__Bacteria	p__Bacteroidetes	c__Bacteroidia	o__Bacteroidales	f__Bacteroidaceae	g__Bacteroides	s__Bacteroides_dorei
s__Bacteroides_eggerthii	ESLD Patients_PPH.vs.hc	-0.0542785	1.54918	0.972075	0.995315	No	k__Bacteria	p__Bacteroidetes	c__Bacteroidia	o__Bacteroidales	f__Bacteroidaceae	g__Bacteroides	s__Bacteroides_eggerthii
s__Bacteroides_faecis	ESLD Patients_PPH.vs.hc	0.322018	1.01393	0.751024	0.933416	No	k__Bacteria	p__Bacteroidetes	c__Bacteroidia	o__Bacteroidales	f__Bacteroidaceae	g__Bacteroides	s__Bacteroides_faecis
s__Bacteroides_finegoldii	ESLD Patients_PPH.vs.hc	0.815312	1.19879	0.496981	0.745472	No	k__Bacteria	p__Bacteroidetes	c__Bacteroidia	o__Bacteroidales	f__Bacteroidaceae	g__Bacteroides	s__Bacteroides_finegoldii
s__Bacteroides_fragilis	ESLD Patients_PPH.vs.hc	-2.11831	1.46095	0.148163	0.343738	No	k__Bacteria	p__Bacteroidetes	c__Bacteroidia	o__Bacteroidales	f__Bacteroidaceae	g__Bacteroides	s__Bacteroides_fragilis
s__Bacteroides_intestinalis	ESLD Patients_PPH.vs.hc	0.410137	1.26758	0.746508	0.933416	No	k__Bacteria	p__Bacteroidetes	c__Bacteroidia	o__Bacteroidales	f__Bacteroidaceae	g__Bacteroides	s__Bacteroides_intestinalis
s__Bacteroides_massiliensis	ESLD Patients_PPH.vs.hc	2.32481	1.46968	0.114787	0.289463	No	k__Bacteria	p__Bacteroidetes	c__Bacteroidia	o__Bacteroidales	f__Bacteroidaceae	g__Bacteroides	s__Bacteroides_massiliensis
s__Bacteroides_ovatus	ESLD Patients_PPH.vs.hc	3.60848	1.40359	0.0106475	0.0514628	No	k__Bacteria	p__Bacteroidetes	c__Bacteroidia	o__Bacteroidales	f__Bacteroidaceae	g__Bacteroides	s__Bacteroides_ovatus
s__Bacteroides_plebeius	ESLD Patients_PPH.vs.hc	0.299588	1.4411	0.835463	0.950549	No	k__Bacteria	p__Bacteroidetes	c__Bacteroidia	o__Bacteroidales	f__Bacteroidaceae	g__Bacteroides	s__Bacteroides_plebeius
s__Bacteroides_salyersiae	ESLD Patients_PPH.vs.hc	-0.553745	1.10472	0.616578	0.825266	No	k__Bacteria	p__Bacteroidetes	c__Bacteroidia	o__Bacteroidales	f__Bacteroidaceae	g__Bacteroides	s__Bacteroides_salyersiae
s__Bacteroides_sp_CAG_144	ESLD Patients_PPH.vs.hc	-2.12601	1.42464	0.136716	0.330396	No	k__Bacteria	p__Bacteroidetes	c__Bacteroidia	o__Bacteroidales	f__Bacteroidaceae	g__Bacteroides	s__Bacteroides_sp_CAG_144
s__Bacteroides_stercoris	ESLD Patients_PPH.vs.hc	-0.255479	1.66374	0.878067	0.973144	No	k__Bacteria	p__Bacteroidetes	c__Bacteroidia	o__Bacteroidales	f__Bacteroidaceae	g__Bacteroides	s__Bacteroides_stercoris
s__Bacteroides_thetaiotaomicron	ESLD Patients_PPH.vs.hc	1.65191	1.36987	0.228854	0.447422	No	k__Bacteria	p__Bacteroidetes	c__Bacteroidia	o__Bacteroidales	f__Bacteroidaceae	g__Bacteroides	s__Bacteroides_thetaiotaomicron
s__Bacteroides_uniformis	ESLD Patients_PPH.vs.hc	2.07292	0.844194	0.0146615	0.0654129	No	k__Bacteria	p__Bacteroidetes	c__Bacteroidia	o__Bacteroidales	f__Bacteroidaceae	g__Bacteroides	s__Bacteroides_uniformis
s__Bacteroides_vulgatus	ESLD Patients_PPH.vs.hc	0.114956	1.08083	0.915372	0.981502	No	k__Bacteria	p__Bacteroidetes	c__Bacteroidia	o__Bacteroidales	f__Bacteroidaceae	g__Bacteroides	s__Bacteroides_vulgatus
s__Bacteroides_xylanisolvens	ESLD Patients_PPH.vs.hc	2.96747	1.3699	0.0311196	0.112808	No	k__Bacteria	p__Bacteroidetes	c__Bacteroidia	o__Bacteroidales	f__Bacteroidaceae	g__Bacteroides	s__Bacteroides_xylanisolvens
s__Barnesiella_intestinihominis	ESLD Patients_PPH.vs.hc	-3.17921	1.38478	0.0224067	0.0928276	No	k__Bacteria	p__Bacteroidetes	c__Bacteroidia	o__Bacteroidales	f__Barnesiellaceae	g__Barnesiella	s__Barnesiella_intestinihominis
s__Coprobacter_fastidiosus	ESLD Patients_PPH.vs.hc	0.649159	1.16068	0.576398	0.795978	No	k__Bacteria	p__Bacteroidetes	c__Bacteroidia	o__Bacteroidales	f__Barnesiellaceae	g__Coprobacter	s__Coprobacter_fastidiosus
s__Coprobacter_secundus	ESLD Patients_PPH.vs.hc	0.598607	0.792898	0.450891	0.740142	No	k__Bacteria	p__Bacteroidetes	c__Bacteroidia	o__Bacteroidales	f__Barnesiellaceae	g__Coprobacter	s__Coprobacter_secundus
s__Butyricimonas_synergistica	ESLD Patients_PPH.vs.hc	1.45401	0.894361	0.1051	0.272946	No	k__Bacteria	p__Bacteroidetes	c__Bacteroidia	o__Bacteroidales	f__Odoribacteraceae	g__Butyricimonas	s__Butyricimonas_synergistica
s__Butyricimonas_virosa	ESLD Patients_PPH.vs.hc	0.859219	1.23431	0.48692	0.743194	No	k__Bacteria	p__Bacteroidetes	c__Bacteroidia	o__Bacteroidales	f__Odoribacteraceae	g__Butyricimonas	s__Butyricimonas_virosa
s__Odoribacter_splanchnicus	ESLD Patients_PPH.vs.hc	-0.497669	1.13824	0.662275	0.85997	No	k__Bacteria	p__Bacteroidetes	c__Bacteroidia	o__Bacteroidales	f__Odoribacteraceae	g__Odoribacter	s__Odoribacter_splanchnicus
s__Paraprevotella_clara	ESLD Patients_PPH.vs.hc	0.936728	1.0558	0.375703	0.647252	No	k__Bacteria	p__Bacteroidetes	c__Bacteroidia	o__Bacteroidales	f__Prevotellaceae	g__Paraprevotella	s__Paraprevotella_clara
s__Paraprevotella_xylaniphila	ESLD Patients_PPH.vs.hc	0.515507	1.58271	0.74488	0.933416	No	k__Bacteria	p__Bacteroidetes	c__Bacteroidia	o__Bacteroidales	f__Prevotellaceae	g__Paraprevotella	s__Paraprevotella_xylaniphila
s__Prevotella_copri	ESLD Patients_PPH.vs.hc	-2.91108	1.69229	0.0864737	0.238832	No	k__Bacteria	p__Bacteroidetes	c__Bacteroidia	o__Bacteroidales	f__Prevotellaceae	g__Prevotella	s__Prevotella_copri
s__Prevotella_sp_CAG_279	ESLD Patients_PPH.vs.hc	-0.191088	1.74675	0.912965	0.981502	No	k__Bacteria	p__Bacteroidetes	c__Bacteroidia	o__Bacteroidales	f__Prevotellaceae	g__Prevotella	s__Prevotella_sp_CAG_279
s__Prevotella_stercorea	ESLD Patients_PPH.vs.hc	1.72986	1.24506	0.165794	0.361505	No	k__Bacteria	p__Bacteroidetes	c__Bacteroidia	o__Bacteroidales	f__Prevotellaceae	g__Prevotella	s__Prevotella_stercorea
s__Alistipes_indistinctus	ESLD Patients_PPH.vs.hc	-1.4001	1.52608	0.359679	0.632162	No	k__Bacteria	p__Bacteroidetes	c__Bacteroidia	o__Bacteroidales	f__Rikenellaceae	g__Alistipes	s__Alistipes_indistinctus
s__Alistipes_inops	ESLD Patients_PPH.vs.hc	-4.30851	1.9883	0.0310629	0.112808	No	k__Bacteria	p__Bacteroidetes	c__Bacteroidia	o__Bacteroidales	f__Rikenellaceae	g__Alistipes	s__Alistipes_inops
s__Alistipes_onderdonkii	ESLD Patients_PPH.vs.hc	-0.343267	1.15348	0.76623	0.93415	No	k__Bacteria	p__Bacteroidetes	c__Bacteroidia	o__Bacteroidales	f__Rikenellaceae	g__Alistipes	s__Alistipes_onderdonkii
s__Alistipes_shahii	ESLD Patients_PPH.vs.hc	-2.43952	1.22367	0.0471418	0.14914	No	k__Bacteria	p__Bacteroidetes	c__Bacteroidia	o__Bacteroidales	f__Rikenellaceae	g__Alistipes	s__Alistipes_shahii
s__Alistipes_sp_An31A	ESLD Patients_PPH.vs.hc	-0.0165103	1.40443	0.990629	0.995315	No	k__Bacteria	p__Bacteroidetes	c__Bacteroidia	o__Bacteroidales	f__Rikenellaceae	g__Alistipes	s__Alistipes_sp_An31A
s__Parabacteroides_distasonis	ESLD Patients_PPH.vs.hc	-0.557704	1.25301	0.656589	0.858996	No	k__Bacteria	p__Bacteroidetes	c__Bacteroidia	o__Bacteroidales	f__Tannerellaceae	g__Parabacteroides	s__Parabacteroides_distasonis
s__Parabacteroides_goldsteinii	ESLD Patients_PPH.vs.hc	0.309166	1.04576	0.767721	0.93415	No	k__Bacteria	p__Bacteroidetes	c__Bacteroidia	o__Bacteroidales	f__Tannerellaceae	g__Parabacteroides	s__Parabacteroides_goldsteinii
s__Parabacteroides_johnsonii	ESLD Patients_PPH.vs.hc	1.65913	1.13051	0.143308	0.336967	No	k__Bacteria	p__Bacteroidetes	c__Bacteroidia	o__Bacteroidales	f__Tannerellaceae	g__Parabacteroides	s__Parabacteroides_johnsonii
s__Parabacteroides_merdae	ESLD Patients_PPH.vs.hc	-0.120853	1.5247	0.936878	0.987981	No	k__Bacteria	p__Bacteroidetes	c__Bacteroidia	o__Bacteroidales	f__Tannerellaceae	g__Parabacteroides	s__Parabacteroides_merdae
s__Enterococcus_faecium	ESLD Patients_PPH.vs.hc	0.0827835	1.28722	0.948767	0.99449	No	k__Bacteria	p__Firmicutes	c__Bacilli	o__Lactobacillales	f__Enterococcaceae	g__Enterococcus	s__Enterococcus_faecium
s__Lactobacillus_delbrueckii	ESLD Patients_PPH.vs.hc	1.01879	1.0471	0.331391	0.588388	No	k__Bacteria	p__Firmicutes	c__Bacilli	o__Lactobacillales	f__Lactobacillaceae	g__Lactobacillus	s__Lactobacillus_delbrueckii
s__Streptococcus_salivarius	ESLD Patients_PPH.vs.hc	2.5367	1.12741	0.0252056	0.101995	No	k__Bacteria	p__Firmicutes	c__Bacilli	o__Lactobacillales	f__Streptococcaceae	g__Streptococcus	s__Streptococcus_salivarius
s__Streptococcus_thermophilus	ESLD Patients_PPH.vs.hc	-0.152702	1.33871	0.909265	0.981502	No	k__Bacteria	p__Firmicutes	c__Bacilli	o__Lactobacillales	f__Streptococcaceae	g__Streptococcus	s__Streptococcus_thermophilus
s__Christensenella_minuta	ESLD Patients_PPH.vs.hc	0.524936	0.743542	0.480765	0.740449	No	k__Bacteria	p__Firmicutes	c__Clostridia	o__Clostridiales	f__Christensenellaceae	g__Christensenella	s__Christensenella_minuta
s__Clostridium_disporicum	ESLD Patients_PPH.vs.hc	0.521982	0.777505	0.502534	0.747359	No	k__Bacteria	p__Firmicutes	c__Clostridia	o__Clostridiales	f__Clostridiaceae	g__Clostridium	s__Clostridium_disporicum
s__Clostridium_sp_CAG_167	ESLD Patients_PPH.vs.hc	-1.75438	1.30561	0.180098	0.37306	No	k__Bacteria	p__Firmicutes	c__Clostridia	o__Clostridiales	f__Clostridiaceae	g__Clostridium	s__Clostridium_sp_CAG_167
s__Clostridium_sp_CAG_58	ESLD Patients_PPH.vs.hc	2.26832	1.34833	0.0935954	0.250548	No	k__Bacteria	p__Firmicutes	c__Clostridia	o__Clostridiales	f__Clostridiaceae	g__Clostridium	s__Clostridium_sp_CAG_58
s__Intestinimonas_butyriciproducens	ESLD Patients_PPH.vs.hc	-1.14885	1.35761	0.39813	0.679164	No	k__Bacteria	p__Firmicutes	c__Clostridia	o__Clostridiales	f__Clostridiales_unclassified	g__Intestinimonas	s__Intestinimonas_butyriciproducens
s__Lawsonibacter_asaccharolyticus	ESLD Patients_PPH.vs.hc	-0.225287	0.824817	0.784946	0.934254	No	k__Bacteria	p__Firmicutes	c__Clostridia	o__Clostridiales	f__Clostridiales_unclassified	g__Lawsonibacter	s__Lawsonibacter_asaccharolyticus
s__Eubacterium_eligens	ESLD Patients_PPH.vs.hc	-3.24467	1.31509	0.0141989	0.065016	No	k__Bacteria	p__Firmicutes	c__Clostridia	o__Clostridiales	f__Eubacteriaceae	g__Eubacterium	s__Eubacterium_eligens
s__Eubacterium_hallii	ESLD Patients_PPH.vs.hc	-1.89208	1.20965	0.118885	0.291351	No	k__Bacteria	p__Firmicutes	c__Clostridia	o__Clostridiales	f__Eubacteriaceae	g__Eubacterium	s__Eubacterium_hallii
s__Eubacterium_ramulus	ESLD Patients_PPH.vs.hc	0.502657	1.11428	0.652254	0.858996	No	k__Bacteria	p__Firmicutes	c__Clostridia	o__Clostridiales	f__Eubacteriaceae	g__Eubacterium	s__Eubacterium_ramulus
s__Eubacterium_sp_CAG_180	ESLD Patients_PPH.vs.hc	-0.087031	1.86939	0.9629	0.995315	No	k__Bacteria	p__Firmicutes	c__Clostridia	o__Clostridiales	f__Eubacteriaceae	g__Eubacterium	s__Eubacterium_sp_CAG_180
s__Eubacterium_sp_CAG_251	ESLD Patients_PPH.vs.hc	-0.493032	1.54676	0.750147	0.933416	No	k__Bacteria	p__Firmicutes	c__Clostridia	o__Clostridiales	f__Eubacteriaceae	g__Eubacterium	s__Eubacterium_sp_CAG_251
s__Eubacterium_sp_CAG_38	ESLD Patients_PPH.vs.hc	-0.251602	1.213	0.835827	0.950549	No	k__Bacteria	p__Firmicutes	c__Clostridia	o__Clostridiales	f__Eubacteriaceae	g__Eubacterium	s__Eubacterium_sp_CAG_38
s__Eubacterium_ventriosum	ESLD Patients_PPH.vs.hc	-0.126256	1.06026	0.905295	0.981502	No	k__Bacteria	p__Firmicutes	c__Clostridia	o__Clostridiales	f__Eubacteriaceae	g__Eubacterium	s__Eubacterium_ventriosum
s__Anaerostipes_hadrus	ESLD Patients_PPH.vs.hc	-2.89953	1.36975	0.0351346	0.124764	No	k__Bacteria	p__Firmicutes	c__Clostridia	o__Clostridiales	f__Lachnospiraceae	g__Anaerostipes	s__Anaerostipes_hadrus
s__Anaerotignum_lactatifermentans	ESLD Patients_PPH.vs.hc	1.72188	0.816875	0.0359073	0.124957	No	k__Bacteria	p__Firmicutes	c__Clostridia	o__Clostridiales	f__Lachnospiraceae	g__Anaerotignum	s__Anaerotignum_lactatifermentans
s__Blautia_obeum	ESLD Patients_PPH.vs.hc	-2.41763	1.16044	0.0381013	0.127493	No	k__Bacteria	p__Firmicutes	c__Clostridia	o__Clostridiales	f__Lachnospiraceae	g__Blautia	s__Blautia_obeum
s__Blautia_wexlerae	ESLD Patients_PPH.vs.hc	0.00748391	1.27332	0.995315	0.995315	No	k__Bacteria	p__Firmicutes	c__Clostridia	o__Clostridiales	f__Lachnospiraceae	g__Blautia	s__Blautia_wexlerae
s__Ruminococcus_torques	ESLD Patients_PPH.vs.hc	-2.74923	1.26157	0.0301287	0.112808	No	k__Bacteria	p__Firmicutes	c__Clostridia	o__Clostridiales	f__Lachnospiraceae	g__Blautia	s__Ruminococcus_torques
s__Butyrivibrio_crossotus	ESLD Patients_PPH.vs.hc	-0.31522	1.47469	0.830892	0.950549	No	k__Bacteria	p__Firmicutes	c__Clostridia	o__Clostridiales	f__Lachnospiraceae	g__Butyrivibrio	s__Butyrivibrio_crossotus
s__Coprococcus_catus	ESLD Patients_PPH.vs.hc	0.102263	1.18932	0.931539	0.987981	No	k__Bacteria	p__Firmicutes	c__Clostridia	o__Clostridiales	f__Lachnospiraceae	g__Coprococcus	s__Coprococcus_catus
s__Coprococcus_eutactus	ESLD Patients_PPH.vs.hc	-1.00181	1.55817	0.520777	0.761472	No	k__Bacteria	p__Firmicutes	c__Clostridia	o__Clostridiales	f__Lachnospiraceae	g__Coprococcus	s__Coprococcus_eutactus
s__Dorea_formicigenerans	ESLD Patients_PPH.vs.hc	-1.39797	1.11884	0.212506	0.425011	No	k__Bacteria	p__Firmicutes	c__Clostridia	o__Clostridiales	f__Lachnospiraceae	g__Dorea	s__Dorea_formicigenerans
s__Eisenbergiella_tayi	ESLD Patients_PPH.vs.hc	1.2853	0.732602	0.0804246	0.230962	No	k__Bacteria	p__Firmicutes	c__Clostridia	o__Clostridiales	f__Lachnospiraceae	g__Eisenbergiella	s__Eisenbergiella_tayi
s__Clostridium_asparagiforme	ESLD Patients_PPH.vs.hc	1.78865	0.819359	0.0298468	0.112808	No	k__Bacteria	p__Firmicutes	c__Clostridia	o__Clostridiales	f__Lachnospiraceae	g__Lachnoclostridium	s__Clostridium_asparagiforme
s__Clostridium_saccharolyticum	ESLD Patients_PPH.vs.hc	2.42019	0.936724	0.01027	0.0514628	No	k__Bacteria	p__Firmicutes	c__Clostridia	o__Clostridiales	f__Lachnospiraceae	g__Lachnoclostridium	s__Clostridium_saccharolyticum
s__Lachnoclostridium_sp_An138	ESLD Patients_PPH.vs.hc	0.966932	0.656818	0.142077	0.336967	No	k__Bacteria	p__Firmicutes	c__Clostridia	o__Clostridiales	f__Lachnospiraceae	g__Lachnoclostridium	s__Lachnoclostridium_sp_An138
s__Lachnospira_pectinoschiza	ESLD Patients_PPH.vs.hc	-0.393823	1.40049	0.778757	0.934254	No	k__Bacteria	p__Firmicutes	c__Clostridia	o__Clostridiales	f__Lachnospiraceae	g__Lachnospira	s__Lachnospira_pectinoschiza
s__Roseburia_faecis	ESLD Patients_PPH.vs.hc	-3.51251	1.373	0.0110328	0.0518839	No	k__Bacteria	p__Firmicutes	c__Clostridia	o__Clostridiales	f__Lachnospiraceae	g__Roseburia	s__Roseburia_faecis
s__Roseburia_intestinalis	ESLD Patients_PPH.vs.hc	-1.02542	1.44183	0.477545	0.740449	No	k__Bacteria	p__Firmicutes	c__Clostridia	o__Clostridiales	f__Lachnospiraceae	g__Roseburia	s__Roseburia_intestinalis
s__Roseburia_inulinivorans	ESLD Patients_PPH.vs.hc	-0.736598	1.27592	0.564186	0.792636	No	k__Bacteria	p__Firmicutes	c__Clostridia	o__Clostridiales	f__Lachnospiraceae	g__Roseburia	s__Roseburia_inulinivorans
s__Roseburia_sp_CAG_182	ESLD Patients_PPH.vs.hc	-1.29449	1.0933	0.237386	0.458946	No	k__Bacteria	p__Firmicutes	c__Clostridia	o__Clostridiales	f__Lachnospiraceae	g__Roseburia	s__Roseburia_sp_CAG_182
s__Roseburia_sp_CAG_309	ESLD Patients_PPH.vs.hc	0.281514	0.924296	0.760914	0.93415	No	k__Bacteria	p__Firmicutes	c__Clostridia	o__Clostridiales	f__Lachnospiraceae	g__Roseburia	s__Roseburia_sp_CAG_309
s__Roseburia_sp_CAG_471	ESLD Patients_PPH.vs.hc	0.843503	0.77793	0.279145	0.516716	No	k__Bacteria	p__Firmicutes	c__Clostridia	o__Clostridiales	f__Lachnospiraceae	g__Roseburia	s__Roseburia_sp_CAG_471
s__Oscillibacter_sp_PC13	ESLD Patients_PPH.vs.hc	0.442431	0.773324	0.567691	0.792636	No	k__Bacteria	p__Firmicutes	c__Clostridia	o__Clostridiales	f__Oscillospiraceae	g__Oscillibacter	s__Oscillibacter_sp_PC13
s__Anaeromassilibacillus_sp_An250	ESLD Patients_PPH.vs.hc	-0.799185	1.27605	0.531617	0.770845	No	k__Bacteria	p__Firmicutes	c__Clostridia	o__Clostridiales	f__Ruminococcaceae	g__Anaeromassilibacillus	s__Anaeromassilibacillus_sp_An250
s__Faecalibacterium_prausnitzii	ESLD Patients_PPH.vs.hc	-0.825769	0.610245	0.177064	0.371195	No	k__Bacteria	p__Firmicutes	c__Clostridia	o__Clostridiales	f__Ruminococcaceae	g__Faecalibacterium	s__Faecalibacterium_prausnitzii
s__Flavonifractor_sp_An10	ESLD Patients_PPH.vs.hc	-0.215996	0.929773	0.816463	0.950549	No	k__Bacteria	p__Firmicutes	c__Clostridia	o__Clostridiales	f__Ruminococcaceae	g__Flavonifractor	s__Flavonifractor_sp_An10
s__Harryflintia_acetispora	ESLD Patients_PPH.vs.hc	-1.27118	1.13763	0.264764	0.500748	No	k__Bacteria	p__Firmicutes	c__Clostridia	o__Clostridiales	f__Ruminococcaceae	g__Harryflintia	s__Harryflintia_acetispora
s__Pseudoflavonifractor_capillosus	ESLD Patients_PPH.vs.hc	1.34285	0.854866	0.117324	0.291351	No	k__Bacteria	p__Firmicutes	c__Clostridia	o__Clostridiales	f__Ruminococcaceae	g__Pseudoflavonifractor	s__Pseudoflavonifractor_capillosus
s__Pseudoflavonifractor_sp_An184	ESLD Patients_PPH.vs.hc	-1.38283	1.26782	0.276314	0.516716	No	k__Bacteria	p__Firmicutes	c__Clostridia	o__Clostridiales	f__Ruminococcaceae	g__Pseudoflavonifractor	s__Pseudoflavonifractor_sp_An184
s__Clostridium_leptum	ESLD Patients_PPH.vs.hc	-0.104516	1.03264	0.919453	0.981502	No	k__Bacteria	p__Firmicutes	c__Clostridia	o__Clostridiales	f__Ruminococcaceae	g__Ruminococcaceae_unclassified	s__Clostridium_leptum
s__Eubacterium_siraeum	ESLD Patients_PPH.vs.hc	-3.81179	1.48044	0.0105321	0.0514628	No	k__Bacteria	p__Firmicutes	c__Clostridia	o__Clostridiales	f__Ruminococcaceae	g__Ruminococcaceae_unclassified	s__Eubacterium_siraeum
s__Ruminococcaceae_bacterium_D5	ESLD Patients_PPH.vs.hc	0.591757	1.20286	0.623125	0.827662	No	k__Bacteria	p__Firmicutes	c__Clostridia	o__Clostridiales	f__Ruminococcaceae	g__Ruminococcaceae_unclassified	s__Ruminococcaceae_bacterium_D5
s__Ruminococcus_bicirculans	ESLD Patients_PPH.vs.hc	-0.378579	1.45319	0.794653	0.934254	No	k__Bacteria	p__Firmicutes	c__Clostridia	o__Clostridiales	f__Ruminococcaceae	g__Ruminococcus	s__Ruminococcus_bicirculans
s__Ruminococcus_bromii	ESLD Patients_PPH.vs.hc	-0.0403695	1.72603	0.981357	0.995315	No	k__Bacteria	p__Firmicutes	c__Clostridia	o__Clostridiales	f__Ruminococcaceae	g__Ruminococcus	s__Ruminococcus_bromii
s__Ruminococcus_lactaris	ESLD Patients_PPH.vs.hc	-2.40612	1.39329	0.0852547	0.238832	No	k__Bacteria	p__Firmicutes	c__Clostridia	o__Clostridiales	f__Ruminococcaceae	g__Ruminococcus	s__Ruminococcus_lactaris
s__Ruminococcus_obeum_CAG_39	ESLD Patients_PPH.vs.hc	1.02356	0.742552	0.169144	0.363347	No	k__Bacteria	p__Firmicutes	c__Clostridia	o__Clostridiales	f__Ruminococcaceae	g__Ruminococcus	s__Ruminococcus_obeum_CAG_39
s__Ruthenibacterium_lactatiformans	ESLD Patients_PPH.vs.hc	-0.585909	0.755541	0.438693	0.733967	No	k__Bacteria	p__Firmicutes	c__Clostridia	o__Clostridiales	f__Ruminococcaceae	g__Ruthenibacterium	s__Ruthenibacterium_lactatiformans
s__Holdemanella_biformis	ESLD Patients_PPH.vs.hc	0.676111	1.1288	0.54967	0.790434	No	k__Bacteria	p__Firmicutes	c__Erysipelotrichia	o__Erysipelotrichales	f__Erysipelotrichaceae	g__Holdemanella	s__Holdemanella_biformis
s__Holdemania_filiformis	ESLD Patients_PPH.vs.hc	0.852575	1.05317	0.418878	0.70762	No	k__Bacteria	p__Firmicutes	c__Erysipelotrichia	o__Erysipelotrichales	f__Erysipelotrichaceae	g__Holdemania	s__Holdemania_filiformis
s__Firmicutes_bacterium_CAG_110	ESLD Patients_PPH.vs.hc	-3.23301	1.56626	0.0399005	0.130994	No	k__Bacteria	p__Firmicutes	c__Firmicutes_unclassified	o__Firmicutes_unclassified	f__Firmicutes_unclassified	g__Firmicutes_unclassified	s__Firmicutes_bacterium_CAG_110
s__Firmicutes_bacterium_CAG_170	ESLD Patients_PPH.vs.hc	-0.661889	1.55542	0.670765	0.864541	No	k__Bacteria	p__Firmicutes	c__Firmicutes_unclassified	o__Firmicutes_unclassified	f__Firmicutes_unclassified	g__Firmicutes_unclassified	s__Firmicutes_bacterium_CAG_170
s__Firmicutes_bacterium_CAG_238	ESLD Patients_PPH.vs.hc	0.241646	1.12111	0.829499	0.950549	No	k__Bacteria	p__Firmicutes	c__Firmicutes_unclassified	o__Firmicutes_unclassified	f__Firmicutes_unclassified	g__Firmicutes_unclassified	s__Firmicutes_bacterium_CAG_238
s__Firmicutes_bacterium_CAG_83	ESLD Patients_PPH.vs.hc	-2.52974	1.31142	0.0547155	0.170009	No	k__Bacteria	p__Firmicutes	c__Firmicutes_unclassified	o__Firmicutes_unclassified	f__Firmicutes_unclassified	g__Firmicutes_unclassified	s__Firmicutes_bacterium_CAG_83
s__Firmicutes_bacterium_CAG_94	ESLD Patients_PPH.vs.hc	-1.25589	1.40981	0.37377	0.647252	No	k__Bacteria	p__Firmicutes	c__Firmicutes_unclassified	o__Firmicutes_unclassified	f__Firmicutes_unclassified	g__Firmicutes_unclassified	s__Firmicutes_bacterium_CAG_94
s__Firmicutes_bacterium_CAG_95	ESLD Patients_PPH.vs.hc	-1.811	1.28912	0.161152	0.361505	No	k__Bacteria	p__Firmicutes	c__Firmicutes_unclassified	o__Firmicutes_unclassified	f__Firmicutes_unclassified	g__Firmicutes_unclassified	s__Firmicutes_bacterium_CAG_95
s__Acidaminococcus_intestini	ESLD Patients_PPH.vs.hc	1.70077	1.22409	0.165783	0.361505	No	k__Bacteria	p__Firmicutes	c__Negativicutes	o__Acidaminococcales	f__Acidaminococcaceae	g__Acidaminococcus	s__Acidaminococcus_intestini
s__Phascolarctobacterium_faecium	ESLD Patients_PPH.vs.hc	0.231931	1.26169	0.85428	0.965225	No	k__Bacteria	p__Firmicutes	c__Negativicutes	o__Acidaminococcales	f__Acidaminococcaceae	g__Phascolarctobacterium	s__Phascolarctobacterium_faecium
s__Phascolarctobacterium_sp_CAG_266	ESLD Patients_PPH.vs.hc	0.724446	1.35744	0.593973	0.807431	No	k__Bacteria	p__Firmicutes	c__Negativicutes	o__Acidaminococcales	f__Acidaminococcaceae	g__Phascolarctobacterium	s__Phascolarctobacterium_sp_CAG_266
s__Phascolarctobacterium_succinatutens	ESLD Patients_PPH.vs.hc	-1.19054	1.81352	0.512041	0.755044	No	k__Bacteria	p__Firmicutes	c__Negativicutes	o__Acidaminococcales	f__Acidaminococcaceae	g__Phascolarctobacterium	s__Phascolarctobacterium_succinatutens
s__Mitsuokella_jalaludinii	ESLD Patients_PPH.vs.hc	1.07686	0.956795	0.261322	0.49967	No	k__Bacteria	p__Firmicutes	c__Negativicutes	o__Selenomonadales	f__Selenomonadaceae	g__Mitsuokella	s__Mitsuokella_jalaludinii
s__Allisonella_histaminiformans	ESLD Patients_PPH.vs.hc	1.08654	0.796864	0.173788	0.368769	No	k__Bacteria	p__Firmicutes	c__Negativicutes	o__Veillonellales	f__Veillonellaceae	g__Allisonella	s__Allisonella_histaminiformans
s__Dialister_invisus	ESLD Patients_PPH.vs.hc	0.888691	1.56031	0.569422	0.792636	No	k__Bacteria	p__Firmicutes	c__Negativicutes	o__Veillonellales	f__Veillonellaceae	g__Dialister	s__Dialister_invisus
s__Victivallis_vadensis	ESLD Patients_PPH.vs.hc	0.704755	1.21559	0.562529	0.792636	No	k__Bacteria	p__Lentisphaerae	c__Lentisphaeria	o__Victivallales	f__Victivallaceae	g__Victivallis	s__Victivallis_vadensis
s__Parasutterella_excrementihominis	ESLD Patients_PPH.vs.hc	1.98167	1.39799	0.157416	0.3604	No	k__Bacteria	p__Proteobacteria	c__Betaproteobacteria	o__Burkholderiales	f__Sutterellaceae	g__Parasutterella	s__Parasutterella_excrementihominis
s__Sutterella_parvirubra	ESLD Patients_PPH.vs.hc	2.31507	1.04447	0.0274411	0.108517	No	k__Bacteria	p__Proteobacteria	c__Betaproteobacteria	o__Burkholderiales	f__Sutterellaceae	g__Sutterella	s__Sutterella_parvirubra
s__Turicimonas_muris	ESLD Patients_PPH.vs.hc	1.8964	0.729637	0.00982994	0.0514628	No	k__Bacteria	p__Proteobacteria	c__Betaproteobacteria	o__Burkholderiales	f__Sutterellaceae	g__Turicimonas	s__Turicimonas_muris
s__Bilophila_wadsworthia	ESLD Patients_PPH.vs.hc	-0.994113	1.33636	0.457547	0.740449	No	k__Bacteria	p__Proteobacteria	c__Deltaproteobacteria	o__Desulfovibrionales	f__Desulfovibrionaceae	g__Bilophila	s__Bilophila_wadsworthia
s__Desulfovibrionaceae_bacterium	ESLD Patients_PPH.vs.hc	0.389018	1.3724	0.77703	0.934254	No	k__Bacteria	p__Proteobacteria	c__Deltaproteobacteria	o__Desulfovibrionales	f__Desulfovibrionaceae	g__Desulfovibrionaceae_unclassified	s__Desulfovibrionaceae_bacterium
s__Desulfovibrio_piger	ESLD Patients_PPH.vs.hc	-2.71075	1.95297	0.166209	0.361505	No	k__Bacteria	p__Proteobacteria	c__Deltaproteobacteria	o__Desulfovibrionales	f__Desulfovibrionaceae	g__Desulfovibrio	s__Desulfovibrio_piger
s__Escherichia_coli	ESLD Patients_PPH.vs.hc	2.53721	1.5993	0.113739	0.289463	No	k__Bacteria	p__Proteobacteria	c__Gammaproteobacteria	o__Enterobacterales	f__Enterobacteriaceae	g__Escherichia	s__Escherichia_coli
s__Klebsiella_pneumoniae	ESLD Patients_PPH.vs.hc	2.12767	1.25231	0.0904039	0.245786	No	k__Bacteria	p__Proteobacteria	c__Gammaproteobacteria	o__Enterobacterales	f__Enterobacteriaceae	g__Klebsiella	s__Klebsiella_pneumoniae
s__Klebsiella_variicola	ESLD Patients_PPH.vs.hc	2.61558	1.06952	0.015063	0.065524	No	k__Bacteria	p__Proteobacteria	c__Gammaproteobacteria	o__Enterobacterales	f__Enterobacteriaceae	g__Klebsiella	s__Klebsiella_variicola
s__Proteobacteria_bacterium_CAG_139	ESLD Patients_PPH.vs.hc	2.50185	1.23471	0.0436626	0.140691	No	k__Bacteria	p__Proteobacteria	c__Proteobacteria_unclassified	o__Proteobacteria_unclassified	f__Proteobacteria_unclassified	g__Proteobacteria_unclassified	s__Proteobacteria_bacterium_CAG_139
s__Akkermansia_muciniphila	ESLD Patients_PPH.vs.hc	-2.84785	1.7256	0.0999641	0.263542	No	k__Bacteria	p__Verrucomicrobia	c__Verrucomicrobiae	o__Verrucomicrobiales	f__Akkermansiaceae	g__Akkermansia	s__Akkermansia_muciniphila
s__Actinomyces_oris	LTR_COPD.vs.hc	0.759637	0.418639	0.0703895	0.0999977	No	k__Bacteria	p__Actinobacteria	c__Actinobacteria	o__Actinomycetales	f__Actinomycetaceae	g__Actinomyces	s__Actinomyces_oris
s__Actinomyces_sp_ICM47	LTR_COPD.vs.hc	-0.0528012	0.396365	0.894096	0.914532	No	k__Bacteria	p__Actinobacteria	c__Actinobacteria	o__Actinomycetales	f__Actinomycetaceae	g__Actinomyces	s__Actinomyces_sp_ICM47
s__Bifidobacterium_bifidum	LTR_COPD.vs.hc	-0.826487	0.636405	0.194848	0.250919	No	k__Bacteria	p__Actinobacteria	c__Actinobacteria	o__Bifidobacteriales	f__Bifidobacteriaceae	g__Bifidobacterium	s__Bifidobacterium_bifidum
s__Bifidobacterium_dentium	LTR_COPD.vs.hc	-0.271179	0.346263	0.434025	0.498016	No	k__Bacteria	p__Actinobacteria	c__Actinobacteria	o__Bifidobacteriales	f__Bifidobacteriaceae	g__Bifidobacterium	s__Bifidobacterium_dentium
s__Olsenella_scatoligenes	LTR_COPD.vs.hc	-0.427083	0.365624	0.243507	0.297547	No	k__Bacteria	p__Actinobacteria	c__Coriobacteriia	o__Coriobacteriales	f__Atopobiaceae	g__Olsenella	s__Olsenella_scatoligenes
s__Collinsella_intestinalis	LTR_COPD.vs.hc	0.215694	0.390462	0.580997	0.634137	No	k__Bacteria	p__Actinobacteria	c__Coriobacteriia	o__Coriobacteriales	f__Coriobacteriaceae	g__Collinsella	s__Collinsella_intestinalis
s__Enorma_massiliensis	LTR_COPD.vs.hc	0.951743	0.46933	0.0432758	0.0619709	No	k__Bacteria	p__Actinobacteria	c__Coriobacteriia	o__Coriobacteriales	f__Coriobacteriaceae	g__Enorma	s__Enorma_massiliensis
s__.Collinsella._massiliensis	LTR_COPD.vs.hc	-0.262297	0.428176	0.540516	0.600946	No	k__Bacteria	p__Actinobacteria	c__Coriobacteriia	o__Coriobacteriales	f__Coriobacteriaceae	g__Enorma	s__.Collinsella._massiliensis
s__Bacteroides_cellulosilyticus	LTR_COPD.vs.hc	0.058422	0.660006	0.929512	0.929512	No	k__Bacteria	p__Bacteroidetes	c__Bacteroidia	o__Bacteroidales	f__Bacteroidaceae	g__Bacteroides	s__Bacteroides_cellulosilyticus
s__Bacteroides_clarus	LTR_COPD.vs.hc	-0.70313	0.506352	0.165768	0.21818	No	k__Bacteria	p__Bacteroidetes	c__Bacteroidia	o__Bacteroidales	f__Bacteroidaceae	g__Bacteroides	s__Bacteroides_clarus
s__Bacteroides_intestinalis	LTR_COPD.vs.hc	0.125365	0.481397	0.794683	0.831861	No	k__Bacteria	p__Bacteroidetes	c__Bacteroidia	o__Bacteroidales	f__Bacteroidaceae	g__Bacteroides	s__Bacteroides_intestinalis
s__Bacteroides_massiliensis	LTR_COPD.vs.hc	-0.971846	0.585141	0.0975698	0.136445	No	k__Bacteria	p__Bacteroidetes	c__Bacteroidia	o__Bacteroidales	f__Bacteroidaceae	g__Bacteroides	s__Bacteroides_massiliensis
s__Bacteroides_plebeius	LTR_COPD.vs.hc	-0.81493	0.574408	0.156804	0.209463	No	k__Bacteria	p__Bacteroidetes	c__Bacteroidia	o__Bacteroidales	f__Bacteroidaceae	g__Bacteroides	s__Bacteroides_plebeius
s__Bacteroides_salyersiae	LTR_COPD.vs.hc	0.539977	0.449522	0.230419	0.286423	No	k__Bacteria	p__Bacteroidetes	c__Bacteroidia	o__Bacteroidales	f__Bacteroidaceae	g__Bacteroides	s__Bacteroides_salyersiae
s__Bacteroides_stercoris	LTR_COPD.vs.hc	0.250297	0.714153	0.726173	0.769142	No	k__Bacteria	p__Bacteroidetes	c__Bacteroidia	o__Bacteroidales	f__Bacteroidaceae	g__Bacteroides	s__Bacteroides_stercoris
s__Bacteroides_thetaiotaomicron	LTR_COPD.vs.hc	-0.430423	0.643994	0.50431	0.571339	No	k__Bacteria	p__Bacteroidetes	c__Bacteroidia	o__Bacteroidales	f__Bacteroidaceae	g__Bacteroides	s__Bacteroides_thetaiotaomicron
s__Bacteroides_uniformis	LTR_COPD.vs.hc	0.606717	0.43964	0.168394	0.220019	No	k__Bacteria	p__Bacteroidetes	c__Bacteroidia	o__Bacteroidales	f__Bacteroidaceae	g__Bacteroides	s__Bacteroides_uniformis
s__Bacteroides_vulgatus	LTR_COPD.vs.hc	0.249694	0.507519	0.623013	0.675875	No	k__Bacteria	p__Bacteroidetes	c__Bacteroidia	o__Bacteroidales	f__Bacteroidaceae	g__Bacteroides	s__Bacteroides_vulgatus
s__Coprobacter_fastidiosus	LTR_COPD.vs.hc	0.050215	0.505553	0.920932	0.927718	No	k__Bacteria	p__Bacteroidetes	c__Bacteroidia	o__Bacteroidales	f__Barnesiellaceae	g__Coprobacter	s__Coprobacter_fastidiosus
s__Coprobacter_secundus	LTR_COPD.vs.hc	-0.274635	0.326238	0.40042	0.465423	No	k__Bacteria	p__Bacteroidetes	c__Bacteroidia	o__Bacteroidales	f__Barnesiellaceae	g__Coprobacter	s__Coprobacter_secundus
s__Butyricimonas_synergistica	LTR_COPD.vs.hc	-0.403791	0.331079	0.223371	0.281573	No	k__Bacteria	p__Bacteroidetes	c__Bacteroidia	o__Bacteroidales	f__Odoribacteraceae	g__Butyricimonas	s__Butyricimonas_synergistica
s__Paraprevotella_clara	LTR_COPD.vs.hc	-0.283264	0.41592	0.496255	0.565794	No	k__Bacteria	p__Bacteroidetes	c__Bacteroidia	o__Bacteroidales	f__Prevotellaceae	g__Paraprevotella	s__Paraprevotella_clara
s__Prevotella_stercorea	LTR_COPD.vs.hc	-0.513963	0.478435	0.283394	0.342753	No	k__Bacteria	p__Bacteroidetes	c__Bacteroidia	o__Bacteroidales	f__Prevotellaceae	g__Prevotella	s__Prevotella_stercorea
s__Alistipes_finegoldii	LTR_COPD.vs.hc	-0.439921	0.52106	0.399048	0.465423	No	k__Bacteria	p__Bacteroidetes	c__Bacteroidia	o__Bacteroidales	f__Rikenellaceae	g__Alistipes	s__Alistipes_finegoldii
s__Alistipes_inops	LTR_COPD.vs.hc	0.213108	0.814615	0.793769	0.831861	No	k__Bacteria	p__Bacteroidetes	c__Bacteroidia	o__Bacteroidales	f__Rikenellaceae	g__Alistipes	s__Alistipes_inops
s__Alistipes_onderdonkii	LTR_COPD.vs.hc	0.722805	0.486669	0.138324	0.187575	No	k__Bacteria	p__Bacteroidetes	c__Bacteroidia	o__Bacteroidales	f__Rikenellaceae	g__Alistipes	s__Alistipes_onderdonkii
s__Alistipes_sp_An31A	LTR_COPD.vs.hc	-0.128822	0.536878	0.810503	0.843488	No	k__Bacteria	p__Bacteroidetes	c__Bacteroidia	o__Bacteroidales	f__Rikenellaceae	g__Alistipes	s__Alistipes_sp_An31A
s__Parabacteroides_distasonis	LTR_COPD.vs.hc	-0.633093	0.617533	0.305928	0.367524	No	k__Bacteria	p__Bacteroidetes	c__Bacteroidia	o__Bacteroidales	f__Tannerellaceae	g__Parabacteroides	s__Parabacteroides_distasonis
s__Parabacteroides_goldsteinii	LTR_COPD.vs.hc	0.276394	0.465535	0.55306	0.610171	No	k__Bacteria	p__Bacteroidetes	c__Bacteroidia	o__Bacteroidales	f__Tannerellaceae	g__Parabacteroides	s__Parabacteroides_goldsteinii
s__Parabacteroides_johnsonii	LTR_COPD.vs.hc	0.344156	0.416088	0.408691	0.471972	No	k__Bacteria	p__Bacteroidetes	c__Bacteroidia	o__Bacteroidales	f__Tannerellaceae	g__Parabacteroides	s__Parabacteroides_johnsonii
s__Parabacteroides_merdae	LTR_COPD.vs.hc	-0.820545	0.677545	0.226632	0.283687	No	k__Bacteria	p__Bacteroidetes	c__Bacteroidia	o__Bacteroidales	f__Tannerellaceae	g__Parabacteroides	s__Parabacteroides_merdae
s__Enterococcus_faecium	LTR_COPD.vs.hc	-0.305437	0.517804	0.555631	0.610171	No	k__Bacteria	p__Firmicutes	c__Bacilli	o__Lactobacillales	f__Enterococcaceae	g__Enterococcus	s__Enterococcus_faecium
s__Lactobacillus_delbrueckii	LTR_COPD.vs.hc	0.42084	0.445432	0.345371	0.412143	No	k__Bacteria	p__Firmicutes	c__Bacilli	o__Lactobacillales	f__Lactobacillaceae	g__Lactobacillus	s__Lactobacillus_delbrueckii
s__Streptococcus_thermophilus	LTR_COPD.vs.hc	0.221775	0.563142	0.693938	0.743802	No	k__Bacteria	p__Firmicutes	c__Bacilli	o__Lactobacillales	f__Streptococcaceae	g__Streptococcus	s__Streptococcus_thermophilus
s__Christensenella_minuta	LTR_COPD.vs.hc	0.461338	0.303076	0.128801	0.178725	No	k__Bacteria	p__Firmicutes	c__Clostridia	o__Clostridiales	f__Christensenellaceae	g__Christensenella	s__Christensenella_minuta
s__Clostridium_sp_CAG_58	LTR_COPD.vs.hc	0.761554	0.583659	0.192759	0.250028	No	k__Bacteria	p__Firmicutes	c__Clostridia	o__Clostridiales	f__Clostridiaceae	g__Clostridium	s__Clostridium_sp_CAG_58
s__Intestinimonas_butyriciproducens	LTR_COPD.vs.hc	0.214206	0.592378	0.717851	0.764853	No	k__Bacteria	p__Firmicutes	c__Clostridia	o__Clostridiales	f__Clostridiales_unclassified	g__Intestinimonas	s__Intestinimonas_butyriciproducens
s__Lawsonibacter_asaccharolyticus	LTR_COPD.vs.hc	0.16798	0.411823	0.683583	0.737116	No	k__Bacteria	p__Firmicutes	c__Clostridia	o__Clostridiales	f__Clostridiales_unclassified	g__Lawsonibacter	s__Lawsonibacter_asaccharolyticus
s__Eubacterium_eligens	LTR_COPD.vs.hc	-0.364798	0.58076	0.530293	0.593266	No	k__Bacteria	p__Firmicutes	c__Clostridia	o__Clostridiales	f__Eubacteriaceae	g__Eubacterium	s__Eubacterium_eligens
s__Eubacterium_sp_CAG_180	LTR_COPD.vs.hc	0.152987	0.78159	0.844921	0.8692	No	k__Bacteria	p__Firmicutes	c__Clostridia	o__Clostridiales	f__Eubacteriaceae	g__Eubacterium	s__Eubacterium_sp_CAG_180
s__Eubacterium_sp_CAG_38	LTR_COPD.vs.hc	0.790105	0.561421	0.160153	0.212351	No	k__Bacteria	p__Firmicutes	c__Clostridia	o__Clostridiales	f__Eubacteriaceae	g__Eubacterium	s__Eubacterium_sp_CAG_38
s__Roseburia_sp_CAG_309	LTR_COPD.vs.hc	-0.542055	0.359896	0.132868	0.182949	No	k__Bacteria	p__Firmicutes	c__Clostridia	o__Clostridiales	f__Lachnospiraceae	g__Roseburia	s__Roseburia_sp_CAG_309
s__Roseburia_sp_CAG_471	LTR_COPD.vs.hc	-0.0619593	0.313489	0.84343	0.8692	No	k__Bacteria	p__Firmicutes	c__Clostridia	o__Clostridiales	f__Lachnospiraceae	g__Roseburia	s__Roseburia_sp_CAG_471
s__Oscillibacter_sp_PC13	LTR_COPD.vs.hc	0.400161	0.343193	0.244354	0.297547	No	k__Bacteria	p__Firmicutes	c__Clostridia	o__Clostridiales	f__Oscillospiraceae	g__Oscillibacter	s__Oscillibacter_sp_PC13
s__Intestinibacter_bartlettii	LTR_COPD.vs.hc	-0.0363613	0.373678	0.922535	0.927718	No	k__Bacteria	p__Firmicutes	c__Clostridia	o__Clostridiales	f__Peptostreptococcaceae	g__Intestinibacter	s__Intestinibacter_bartlettii
s__Harryflintia_acetispora	LTR_COPD.vs.hc	1.07035	0.512339	0.0373644	0.0548215	No	k__Bacteria	p__Firmicutes	c__Clostridia	o__Clostridiales	f__Ruminococcaceae	g__Harryflintia	s__Harryflintia_acetispora
s__Ruminococcus_bicirculans	LTR_COPD.vs.hc	0.937826	0.625474	0.134611	0.183934	No	k__Bacteria	p__Firmicutes	c__Clostridia	o__Clostridiales	f__Ruminococcaceae	g__Ruminococcus	s__Ruminococcus_bicirculans
s__Holdemania_filiformis	LTR_COPD.vs.hc	0.81323	0.464746	0.0809603	0.114109	No	k__Bacteria	p__Firmicutes	c__Erysipelotrichia	o__Erysipelotrichales	f__Erysipelotrichaceae	g__Holdemania	s__Holdemania_filiformis
s__Firmicutes_bacterium_CAG_94	LTR_COPD.vs.hc	1.23181	0.60399	0.0421018	0.0607759	No	k__Bacteria	p__Firmicutes	c__Firmicutes_unclassified	o__Firmicutes_unclassified	f__Firmicutes_unclassified	g__Firmicutes_unclassified	s__Firmicutes_bacterium_CAG_94
s__Acidaminococcus_intestini	LTR_COPD.vs.hc	0.428454	0.464333	0.356738	0.422577	No	k__Bacteria	p__Firmicutes	c__Negativicutes	o__Acidaminococcales	f__Acidaminococcaceae	g__Acidaminococcus	s__Acidaminococcus_intestini
s__Phascolarctobacterium_sp_CAG_266	LTR_COPD.vs.hc	0.49143	0.534915	0.358837	0.422577	No	k__Bacteria	p__Firmicutes	c__Negativicutes	o__Acidaminococcales	f__Acidaminococcaceae	g__Phascolarctobacterium	s__Phascolarctobacterium_sp_CAG_266
s__Dialister_invisus	LTR_COPD.vs.hc	-0.0763722	0.634757	0.904296	0.91971	No	k__Bacteria	p__Firmicutes	c__Negativicutes	o__Veillonellales	f__Veillonellaceae	g__Dialister	s__Dialister_invisus
s__Victivallis_vadensis	LTR_COPD.vs.hc	-0.976013	0.468635	0.0379546	0.0552348	No	k__Bacteria	p__Lentisphaerae	c__Lentisphaeria	o__Victivallales	f__Victivallaceae	g__Victivallis	s__Victivallis_vadensis
s__Parasutterella_excrementihominis	LTR_COPD.vs.hc	-0.39079	0.617165	0.526986	0.593266	No	k__Bacteria	p__Proteobacteria	c__Betaproteobacteria	o__Burkholderiales	f__Sutterellaceae	g__Parasutterella	s__Parasutterella_excrementihominis
s__Sutterella_parvirubra	LTR_COPD.vs.hc	-0.522097	0.446904	0.243443	0.297547	No	k__Bacteria	p__Proteobacteria	c__Betaproteobacteria	o__Burkholderiales	f__Sutterellaceae	g__Sutterella	s__Sutterella_parvirubra
s__Desulfovibrionaceae_bacterium	LTR_COPD.vs.hc	-0.692891	0.546897	0.205956	0.263329	No	k__Bacteria	p__Proteobacteria	c__Deltaproteobacteria	o__Desulfovibrionales	f__Desulfovibrionaceae	g__Desulfovibrionaceae_unclassified	s__Desulfovibrionaceae_bacterium
s__Klebsiella_pneumoniae	LTR_COPD.vs.hc	0.669661	0.53196	0.208861	0.26515	No	k__Bacteria	p__Proteobacteria	c__Gammaproteobacteria	o__Enterobacterales	f__Enterobacteriaceae	g__Klebsiella	s__Klebsiella_pneumoniae
s__Haemophilus_parainfluenzae	LTR_COPD.vs.hc	0.597848	0.407524	0.143203	0.192732	No	k__Bacteria	p__Proteobacteria	c__Gammaproteobacteria	o__Pasteurellales	f__Pasteurellaceae	g__Haemophilus	s__Haemophilus_parainfluenzae
s__Actinomyces_graevenitzii	LTR_IPF.vs.hc	0.358091	0.474551	0.450967	0.576593	No	k__Bacteria	p__Actinobacteria	c__Actinobacteria	o__Actinomycetales	f__Actinomycetaceae	g__Actinomyces	s__Actinomyces_graevenitzii
s__Actinomyces_oris	LTR_IPF.vs.hc	0.0304362	0.631291	0.961572	0.977963	No	k__Bacteria	p__Actinobacteria	c__Actinobacteria	o__Actinomycetales	f__Actinomycetaceae	g__Actinomyces	s__Actinomyces_oris
s__Actinomyces_sp_HPA0247	LTR_IPF.vs.hc	-0.0960071	0.542009	0.8595	0.941454	No	k__Bacteria	p__Actinobacteria	c__Actinobacteria	o__Actinomycetales	f__Actinomycetaceae	g__Actinomyces	s__Actinomyces_sp_HPA0247
s__Actinomyces_sp_ICM47	LTR_IPF.vs.hc	0.0612915	0.597702	0.918378	0.964055	No	k__Bacteria	p__Actinobacteria	c__Actinobacteria	o__Actinomycetales	f__Actinomycetaceae	g__Actinomyces	s__Actinomyces_sp_ICM47
s__Bifidobacterium_bifidum	LTR_IPF.vs.hc	-1.2819	0.959674	0.182431	0.269877	No	k__Bacteria	p__Actinobacteria	c__Actinobacteria	o__Bifidobacteriales	f__Bifidobacteriaceae	g__Bifidobacterium	s__Bifidobacterium_bifidum
s__Bifidobacterium_dentium	LTR_IPF.vs.hc	-0.790954	0.522151	0.130661	0.208824	No	k__Bacteria	p__Actinobacteria	c__Actinobacteria	o__Bifidobacteriales	f__Bifidobacteriaceae	g__Bifidobacterium	s__Bifidobacterium_dentium
s__Olsenella_scatoligenes	LTR_IPF.vs.hc	-0.411687	0.551346	0.455713	0.578529	No	k__Bacteria	p__Actinobacteria	c__Coriobacteriia	o__Coriobacteriales	f__Atopobiaceae	g__Olsenella	s__Olsenella_scatoligenes
s__Collinsella_intestinalis	LTR_IPF.vs.hc	-0.338892	0.588801	0.565254	0.670069	No	k__Bacteria	p__Actinobacteria	c__Coriobacteriia	o__Coriobacteriales	f__Coriobacteriaceae	g__Collinsella	s__Collinsella_intestinalis
s__Enorma_massiliensis	LTR_IPF.vs.hc	-1.50307	0.707731	0.0343391	0.0647021	No	k__Bacteria	p__Actinobacteria	c__Coriobacteriia	o__Coriobacteriales	f__Coriobacteriaceae	g__Enorma	s__Enorma_massiliensis
s__Eggerthella_lenta	LTR_IPF.vs.hc	1.52768	0.928284	0.100657	0.171597	No	k__Bacteria	p__Actinobacteria	c__Coriobacteriia	o__Eggerthellales	f__Eggerthellaceae	g__Eggerthella	s__Eggerthella_lenta
s__Enterorhabdus_caecimuris	LTR_IPF.vs.hc	0.291563	0.518369	0.574135	0.676119	No	k__Bacteria	p__Actinobacteria	c__Coriobacteriia	o__Eggerthellales	f__Eggerthellaceae	g__Enterorhabdus	s__Enterorhabdus_caecimuris
s__Gordonibacter_pamelaeae	LTR_IPF.vs.hc	0.961847	0.825495	0.244684	0.342176	No	k__Bacteria	p__Actinobacteria	c__Coriobacteriia	o__Eggerthellales	f__Eggerthellaceae	g__Gordonibacter	s__Gordonibacter_pamelaeae
s__Slackia_isoflavoniconvertens	LTR_IPF.vs.hc	-1.37955	1.00713	0.171569	0.260262	No	k__Bacteria	p__Actinobacteria	c__Coriobacteriia	o__Eggerthellales	f__Eggerthellaceae	g__Slackia	s__Slackia_isoflavoniconvertens
s__Bacteroides_cellulosilyticus	LTR_IPF.vs.hc	0.216076	0.995263	0.828244	0.920843	No	k__Bacteria	p__Bacteroidetes	c__Bacteroidia	o__Bacteroidales	f__Bacteroidaceae	g__Bacteroides	s__Bacteroides_cellulosilyticus
s__Bacteroides_clarus	LTR_IPF.vs.hc	-1.65698	0.763558	0.0306246	0.0602397	No	k__Bacteria	p__Bacteroidetes	c__Bacteroidia	o__Bacteroidales	f__Bacteroidaceae	g__Bacteroides	s__Bacteroides_clarus
s__Bacteroides_eggerthii	LTR_IPF.vs.hc	-0.143256	0.94028	0.878989	0.947825	No	k__Bacteria	p__Bacteroidetes	c__Bacteroidia	o__Bacteroidales	f__Bacteroidaceae	g__Bacteroides	s__Bacteroides_eggerthii
s__Bacteroides_finegoldii	LTR_IPF.vs.hc	0.188922	0.745697	0.800136	0.905428	No	k__Bacteria	p__Bacteroidetes	c__Bacteroidia	o__Bacteroidales	f__Bacteroidaceae	g__Bacteroides	s__Bacteroides_finegoldii
s__Bacteroides_fragilis	LTR_IPF.vs.hc	1.72239	1.02836	0.094785	0.163384	No	k__Bacteria	p__Bacteroidetes	c__Bacteroidia	o__Bacteroidales	f__Bacteroidaceae	g__Bacteroides	s__Bacteroides_fragilis
s__Bacteroides_intestinalis	LTR_IPF.vs.hc	0.494753	0.725927	0.495945	0.616284	No	k__Bacteria	p__Bacteroidetes	c__Bacteroidia	o__Bacteroidales	f__Bacteroidaceae	g__Bacteroides	s__Bacteroides_intestinalis
s__Bacteroides_massiliensis	LTR_IPF.vs.hc	0.596802	0.882368	0.499224	0.616284	No	k__Bacteria	p__Bacteroidetes	c__Bacteroidia	o__Bacteroidales	f__Bacteroidaceae	g__Bacteroides	s__Bacteroides_massiliensis
s__Bacteroides_ovatus	LTR_IPF.vs.hc	-0.0532445	0.966637	0.956102	0.977963	No	k__Bacteria	p__Bacteroidetes	c__Bacteroidia	o__Bacteroidales	f__Bacteroidaceae	g__Bacteroides	s__Bacteroides_ovatus
s__Bacteroides_plebeius	LTR_IPF.vs.hc	0.150052	0.866185	0.862561	0.941454	No	k__Bacteria	p__Bacteroidetes	c__Bacteroidia	o__Bacteroidales	f__Bacteroidaceae	g__Bacteroides	s__Bacteroides_plebeius
s__Bacteroides_salyersiae	LTR_IPF.vs.hc	0.439083	0.677861	0.517542	0.628389	No	k__Bacteria	p__Bacteroidetes	c__Bacteroidia	o__Bacteroidales	f__Bacteroidaceae	g__Bacteroides	s__Bacteroides_salyersiae
s__Bacteroides_stercoris	LTR_IPF.vs.hc	-0.742835	1.07691	0.490756	0.614303	No	k__Bacteria	p__Bacteroidetes	c__Bacteroidia	o__Bacteroidales	f__Bacteroidaceae	g__Bacteroides	s__Bacteroides_stercoris
s__Bacteroides_thetaiotaomicron	LTR_IPF.vs.hc	0.568221	0.971117	0.558817	0.666855	No	k__Bacteria	p__Bacteroidetes	c__Bacteroidia	o__Bacteroidales	f__Bacteroidaceae	g__Bacteroides	s__Bacteroides_thetaiotaomicron
s__Bacteroides_vulgatus	LTR_IPF.vs.hc	1.20096	0.765319	0.117433	0.196454	No	k__Bacteria	p__Bacteroidetes	c__Bacteroidia	o__Bacteroidales	f__Bacteroidaceae	g__Bacteroides	s__Bacteroides_vulgatus
s__Bacteroides_xylanisolvens	LTR_IPF.vs.hc	0.673473	0.881589	0.445386	0.573555	No	k__Bacteria	p__Bacteroidetes	c__Bacteroidia	o__Bacteroidales	f__Bacteroidaceae	g__Bacteroides	s__Bacteroides_xylanisolvens
s__Barnesiella_intestinihominis	LTR_IPF.vs.hc	-1.89314	0.969596	0.0516176	0.0942811	No	k__Bacteria	p__Bacteroidetes	c__Bacteroidia	o__Bacteroidales	f__Barnesiellaceae	g__Barnesiella	s__Barnesiella_intestinihominis
s__Coprobacter_secundus	LTR_IPF.vs.hc	0.00754321	0.491954	0.987775	0.993324	No	k__Bacteria	p__Bacteroidetes	c__Bacteroidia	o__Bacteroidales	f__Barnesiellaceae	g__Coprobacter	s__Coprobacter_secundus
s__Butyricimonas_synergistica	LTR_IPF.vs.hc	0.296041	0.499254	0.553558	0.665013	No	k__Bacteria	p__Bacteroidetes	c__Bacteroidia	o__Bacteroidales	f__Odoribacteraceae	g__Butyricimonas	s__Butyricimonas_synergistica
s__Odoribacter_splanchnicus	LTR_IPF.vs.hc	-1.52384	0.787564	0.0537528	0.0971894	No	k__Bacteria	p__Bacteroidetes	c__Bacteroidia	o__Bacteroidales	f__Odoribacteraceae	g__Odoribacter	s__Odoribacter_splanchnicus
s__Paraprevotella_clara	LTR_IPF.vs.hc	-0.0200008	0.62719	0.974577	0.985589	No	k__Bacteria	p__Bacteroidetes	c__Bacteroidia	o__Bacteroidales	f__Prevotellaceae	g__Paraprevotella	s__Paraprevotella_clara
s__Paraprevotella_xylaniphila	LTR_IPF.vs.hc	-0.00599085	0.982442	0.995138	0.995138	No	k__Bacteria	p__Bacteroidetes	c__Bacteroidia	o__Bacteroidales	f__Prevotellaceae	g__Paraprevotella	s__Paraprevotella_xylaniphila
s__Prevotella_sp_CAG_279	LTR_IPF.vs.hc	-2.08643	0.954246	0.0293952	0.0584637	No	k__Bacteria	p__Bacteroidetes	c__Bacteroidia	o__Bacteroidales	f__Prevotellaceae	g__Prevotella	s__Prevotella_sp_CAG_279
s__Prevotella_stercorea	LTR_IPF.vs.hc	-1.08251	0.72146	0.134339	0.212802	No	k__Bacteria	p__Bacteroidetes	c__Bacteroidia	o__Bacteroidales	f__Prevotellaceae	g__Prevotella	s__Prevotella_stercorea
s__Alistipes_inops	LTR_IPF.vs.hc	-0.819011	1.22841	0.505355	0.619579	No	k__Bacteria	p__Bacteroidetes	c__Bacteroidia	o__Bacteroidales	f__Rikenellaceae	g__Alistipes	s__Alistipes_inops
s__Alistipes_onderdonkii	LTR_IPF.vs.hc	0.825467	0.733877	0.261388	0.357163	No	k__Bacteria	p__Bacteroidetes	c__Bacteroidia	o__Bacteroidales	f__Rikenellaceae	g__Alistipes	s__Alistipes_onderdonkii
s__Alistipes_sp_An31A	LTR_IPF.vs.hc	-0.853053	0.809591	0.292702	0.388101	No	k__Bacteria	p__Bacteroidetes	c__Bacteroidia	o__Bacteroidales	f__Rikenellaceae	g__Alistipes	s__Alistipes_sp_An31A
s__Parabacteroides_distasonis	LTR_IPF.vs.hc	0.0451356	0.931216	0.961368	0.977963	No	k__Bacteria	p__Bacteroidetes	c__Bacteroidia	o__Bacteroidales	f__Tannerellaceae	g__Parabacteroides	s__Parabacteroides_distasonis
s__Parabacteroides_goldsteinii	LTR_IPF.vs.hc	0.0969505	0.702008	0.890231	0.94852	No	k__Bacteria	p__Bacteroidetes	c__Bacteroidia	o__Bacteroidales	f__Tannerellaceae	g__Parabacteroides	s__Parabacteroides_goldsteinii
s__Parabacteroides_johnsonii	LTR_IPF.vs.hc	1.11924	0.627445	0.0752595	0.132073	No	k__Bacteria	p__Bacteroidetes	c__Bacteroidia	o__Bacteroidales	f__Tannerellaceae	g__Parabacteroides	s__Parabacteroides_johnsonii
s__Enterococcus_faecium	LTR_IPF.vs.hc	-1.23772	0.780828	0.113774	0.192128	No	k__Bacteria	p__Firmicutes	c__Bacilli	o__Lactobacillales	f__Enterococcaceae	g__Enterococcus	s__Enterococcus_faecium
s__Lactobacillus_delbrueckii	LTR_IPF.vs.hc	0.784491	0.671694	0.243573	0.342176	No	k__Bacteria	p__Firmicutes	c__Bacilli	o__Lactobacillales	f__Lactobacillaceae	g__Lactobacillus	s__Lactobacillus_delbrueckii
s__Streptococcus_thermophilus	LTR_IPF.vs.hc	0.308623	0.849195	0.716488	0.827428	No	k__Bacteria	p__Firmicutes	c__Bacilli	o__Lactobacillales	f__Streptococcaceae	g__Streptococcus	s__Streptococcus_thermophilus
s__Christensenella_minuta	LTR_IPF.vs.hc	0.500745	0.457027	0.273928	0.371463	No	k__Bacteria	p__Firmicutes	c__Clostridia	o__Clostridiales	f__Christensenellaceae	g__Christensenella	s__Christensenella_minuta
s__Clostridium_sp_CAG_167	LTR_IPF.vs.hc	-1.64162	0.765563	0.0326451	0.0621646	No	k__Bacteria	p__Firmicutes	c__Clostridia	o__Clostridiales	f__Clostridiaceae	g__Clostridium	s__Clostridium_sp_CAG_167
s__Intestinimonas_butyriciproducens	LTR_IPF.vs.hc	-0.0886848	0.893282	0.920969	0.964055	No	k__Bacteria	p__Firmicutes	c__Clostridia	o__Clostridiales	f__Clostridiales_unclassified	g__Intestinimonas	s__Intestinimonas_butyriciproducens
s__Lawsonibacter_asaccharolyticus	LTR_IPF.vs.hc	0.959751	0.621012	0.123074	0.200274	No	k__Bacteria	p__Firmicutes	c__Clostridia	o__Clostridiales	f__Clostridiales_unclassified	g__Lawsonibacter	s__Lawsonibacter_asaccharolyticus
s__Eubacterium_eligens	LTR_IPF.vs.hc	-0.101555	0.875763	0.907745	0.961457	No	k__Bacteria	p__Firmicutes	c__Clostridia	o__Clostridiales	f__Eubacteriaceae	g__Eubacterium	s__Eubacterium_eligens
s__Eubacterium_ramulus	LTR_IPF.vs.hc	-0.968361	0.683003	0.157076	0.240312	No	k__Bacteria	p__Firmicutes	c__Clostridia	o__Clostridiales	f__Eubacteriaceae	g__Eubacterium	s__Eubacterium_ramulus
s__Eubacterium_sp_CAG_180	LTR_IPF.vs.hc	-0.205302	1.17861	0.861809	0.941454	No	k__Bacteria	p__Firmicutes	c__Clostridia	o__Clostridiales	f__Eubacteriaceae	g__Eubacterium	s__Eubacterium_sp_CAG_180
s__Eubacterium_sp_CAG_38	LTR_IPF.vs.hc	0.120299	0.8466	0.887079	0.94852	No	k__Bacteria	p__Firmicutes	c__Clostridia	o__Clostridiales	f__Eubacteriaceae	g__Eubacterium	s__Eubacterium_sp_CAG_38
s__Eubacterium_ventriosum	LTR_IPF.vs.hc	-0.162357	0.654642	0.804263	0.905428	No	k__Bacteria	p__Firmicutes	c__Clostridia	o__Clostridiales	f__Eubacteriaceae	g__Eubacterium	s__Eubacterium_ventriosum
s__Anaerostipes_hadrus	LTR_IPF.vs.hc	-0.0815978	0.898153	0.92766	0.965413	No	k__Bacteria	p__Firmicutes	c__Clostridia	o__Clostridiales	f__Lachnospiraceae	g__Anaerostipes	s__Anaerostipes_hadrus
s__Blautia_obeum	LTR_IPF.vs.hc	-1.12955	0.770059	0.143254	0.222978	No	k__Bacteria	p__Firmicutes	c__Clostridia	o__Clostridiales	f__Lachnospiraceae	g__Blautia	s__Blautia_obeum
s__Coprococcus_catus	LTR_IPF.vs.hc	-1.13938	0.766065	0.137767	0.216319	No	k__Bacteria	p__Firmicutes	c__Clostridia	o__Clostridiales	f__Lachnospiraceae	g__Coprococcus	s__Coprococcus_catus
s__Fusicatenibacter_saccharivorans	LTR_IPF.vs.hc	-0.930205	0.694269	0.181107	0.269877	No	k__Bacteria	p__Firmicutes	c__Clostridia	o__Clostridiales	f__Lachnospiraceae	g__Fusicatenibacter	s__Fusicatenibacter_saccharivorans
s__Lachnoclostridium_sp_An131	LTR_IPF.vs.hc	0.784402	0.427914	0.0675787	0.119768	No	k__Bacteria	p__Firmicutes	c__Clostridia	o__Clostridiales	f__Lachnospiraceae	g__Lachnoclostridium	s__Lachnoclostridium_sp_An131
s__Lachnospira_pectinoschiza	LTR_IPF.vs.hc	-1.78781	0.873801	0.0414487	0.0764878	No	k__Bacteria	p__Firmicutes	c__Clostridia	o__Clostridiales	f__Lachnospiraceae	g__Lachnospira	s__Lachnospira_pectinoschiza
s__Roseburia_hominis	LTR_IPF.vs.hc	-1.23561	0.859228	0.15125	0.233395	No	k__Bacteria	p__Firmicutes	c__Clostridia	o__Clostridiales	f__Lachnospiraceae	g__Roseburia	s__Roseburia_hominis
s__Roseburia_sp_CAG_309	LTR_IPF.vs.hc	-0.908585	0.542709	0.0949273	0.163384	No	k__Bacteria	p__Firmicutes	c__Clostridia	o__Clostridiales	f__Lachnospiraceae	g__Roseburia	s__Roseburia_sp_CAG_309
s__Roseburia_sp_CAG_471	LTR_IPF.vs.hc	0.506433	0.472729	0.284722	0.383197	No	k__Bacteria	p__Firmicutes	c__Clostridia	o__Clostridiales	f__Lachnospiraceae	g__Roseburia	s__Roseburia_sp_CAG_471
s__Oscillibacter_sp_PC13	LTR_IPF.vs.hc	0.214839	0.517522	0.678283	0.793547	No	k__Bacteria	p__Firmicutes	c__Clostridia	o__Clostridiales	f__Oscillospiraceae	g__Oscillibacter	s__Oscillibacter_sp_PC13
s__Intestinibacter_bartlettii	LTR_IPF.vs.hc	0.145333	0.563492	0.796614	0.905428	No	k__Bacteria	p__Firmicutes	c__Clostridia	o__Clostridiales	f__Peptostreptococcaceae	g__Intestinibacter	s__Intestinibacter_bartlettii
s__Anaeromassilibacillus_sp_An250	LTR_IPF.vs.hc	1.26228	0.814843	0.122194	0.200274	No	k__Bacteria	p__Firmicutes	c__Clostridia	o__Clostridiales	f__Ruminococcaceae	g__Anaeromassilibacillus	s__Anaeromassilibacillus_sp_An250
s__Faecalibacterium_prausnitzii	LTR_IPF.vs.hc	-0.0829789	0.517419	0.872675	0.94672	No	k__Bacteria	p__Firmicutes	c__Clostridia	o__Clostridiales	f__Ruminococcaceae	g__Faecalibacterium	s__Faecalibacterium_prausnitzii
s__Flavonifractor_sp_An10	LTR_IPF.vs.hc	0.799241	0.627792	0.203768	0.29897	No	k__Bacteria	p__Firmicutes	c__Clostridia	o__Clostridiales	f__Ruminococcaceae	g__Flavonifractor	s__Flavonifractor_sp_An10
s__Harryflintia_acetispora	LTR_IPF.vs.hc	1.20241	0.772586	0.120465	0.19966	No	k__Bacteria	p__Firmicutes	c__Clostridia	o__Clostridiales	f__Ruminococcaceae	g__Harryflintia	s__Harryflintia_acetispora
s__Clostridium_leptum	LTR_IPF.vs.hc	0.824335	0.675119	0.222841	0.321682	No	k__Bacteria	p__Firmicutes	c__Clostridia	o__Clostridiales	f__Ruminococcaceae	g__Ruminococcaceae_unclassified	s__Clostridium_leptum
s__Eubacterium_siraeum	LTR_IPF.vs.hc	-2.03635	0.947447	0.0322466	0.062066	No	k__Bacteria	p__Firmicutes	c__Clostridia	o__Clostridiales	f__Ruminococcaceae	g__Ruminococcaceae_unclassified	s__Eubacterium_siraeum
s__Ruminococcaceae_bacterium_D5	LTR_IPF.vs.hc	-1.08808	0.711088	0.126815	0.204503	No	k__Bacteria	p__Firmicutes	c__Clostridia	o__Clostridiales	f__Ruminococcaceae	g__Ruminococcaceae_unclassified	s__Ruminococcaceae_bacterium_D5
s__Ruminococcus_lactaris	LTR_IPF.vs.hc	-0.976861	0.863896	0.258874	0.35645	No	k__Bacteria	p__Firmicutes	c__Clostridia	o__Clostridiales	f__Ruminococcaceae	g__Ruminococcus	s__Ruminococcus_lactaris
s__Ruthenibacterium_lactatiformans	LTR_IPF.vs.hc	-0.126817	0.503221	0.801171	0.905428	No	k__Bacteria	p__Firmicutes	c__Clostridia	o__Clostridiales	f__Ruminococcaceae	g__Ruthenibacterium	s__Ruthenibacterium_lactatiformans
s__Holdemanella_biformis	LTR_IPF.vs.hc	-0.812749	0.654943	0.215397	0.313465	No	k__Bacteria	p__Firmicutes	c__Erysipelotrichia	o__Erysipelotrichales	f__Erysipelotrichaceae	g__Holdemanella	s__Holdemanella_biformis
s__Holdemania_filiformis	LTR_IPF.vs.hc	0.543631	0.700819	0.438408	0.568659	No	k__Bacteria	p__Firmicutes	c__Erysipelotrichia	o__Erysipelotrichales	f__Erysipelotrichaceae	g__Holdemania	s__Holdemania_filiformis
s__Firmicutes_bacterium_CAG_238	LTR_IPF.vs.hc	-0.638602	0.630034	0.311424	0.409889	No	k__Bacteria	p__Firmicutes	c__Firmicutes_unclassified	o__Firmicutes_unclassified	f__Firmicutes_unclassified	g__Firmicutes_unclassified	s__Firmicutes_bacterium_CAG_238
s__Firmicutes_bacterium_CAG_83	LTR_IPF.vs.hc	-0.580032	0.899796	0.519562	0.628389	No	k__Bacteria	p__Firmicutes	c__Firmicutes_unclassified	o__Firmicutes_unclassified	f__Firmicutes_unclassified	g__Firmicutes_unclassified	s__Firmicutes_bacterium_CAG_83
s__Firmicutes_bacterium_CAG_94	LTR_IPF.vs.hc	1.24096	0.910793	0.173853	0.26151	No	k__Bacteria	p__Firmicutes	c__Firmicutes_unclassified	o__Firmicutes_unclassified	f__Firmicutes_unclassified	g__Firmicutes_unclassified	s__Firmicutes_bacterium_CAG_94
s__Firmicutes_bacterium_CAG_95	LTR_IPF.vs.hc	-1.57577	0.73259	0.0321147	0.062066	No	k__Bacteria	p__Firmicutes	c__Firmicutes_unclassified	o__Firmicutes_unclassified	f__Firmicutes_unclassified	g__Firmicutes_unclassified	s__Firmicutes_bacterium_CAG_95
s__Acidaminococcus_intestini	LTR_IPF.vs.hc	1.34057	0.700195	0.0563044	0.100785	No	k__Bacteria	p__Firmicutes	c__Negativicutes	o__Acidaminococcales	f__Acidaminococcaceae	g__Acidaminococcus	s__Acidaminococcus_intestini
s__Phascolarctobacterium_faecium	LTR_IPF.vs.hc	1.89646	0.863917	0.0287588	0.0578407	No	k__Bacteria	p__Firmicutes	c__Negativicutes	o__Acidaminococcales	f__Acidaminococcaceae	g__Phascolarctobacterium	s__Phascolarctobacterium_faecium
s__Phascolarctobacterium_sp_CAG_266	LTR_IPF.vs.hc	0.960414	0.806631	0.234541	0.333197	No	k__Bacteria	p__Firmicutes	c__Negativicutes	o__Acidaminococcales	f__Acidaminococcaceae	g__Phascolarctobacterium	s__Phascolarctobacterium_sp_CAG_266
s__Phascolarctobacterium_succinatutens	LTR_IPF.vs.hc	-1.1189	1.05993	0.29181	0.388101	No	k__Bacteria	p__Firmicutes	c__Negativicutes	o__Acidaminococcales	f__Acidaminococcaceae	g__Phascolarctobacterium	s__Phascolarctobacterium_succinatutens
s__Dialister_invisus	LTR_IPF.vs.hc	-0.221767	0.957188	0.816908	0.913915	No	k__Bacteria	p__Firmicutes	c__Negativicutes	o__Veillonellales	f__Veillonellaceae	g__Dialister	s__Dialister_invisus
s__Victivallis_vadensis	LTR_IPF.vs.hc	-0.853205	0.706682	0.228059	0.32658	No	k__Bacteria	p__Lentisphaerae	c__Lentisphaeria	o__Victivallales	f__Victivallaceae	g__Victivallis	s__Victivallis_vadensis
s__Parasutterella_excrementihominis	LTR_IPF.vs.hc	0.653702	0.93066	0.482859	0.608674	No	k__Bacteria	p__Proteobacteria	c__Betaproteobacteria	o__Burkholderiales	f__Sutterellaceae	g__Parasutterella	s__Parasutterella_excrementihominis
s__Sutterella_parvirubra	LTR_IPF.vs.hc	-0.620653	0.673913	0.357655	0.467302	No	k__Bacteria	p__Proteobacteria	c__Betaproteobacteria	o__Burkholderiales	f__Sutterellaceae	g__Sutterella	s__Sutterella_parvirubra
s__Bilophila_wadsworthia	LTR_IPF.vs.hc	-0.0503885	0.918196	0.956265	0.977963	No	k__Bacteria	p__Proteobacteria	c__Deltaproteobacteria	o__Desulfovibrionales	f__Desulfovibrionaceae	g__Bilophila	s__Bilophila_wadsworthia
s__Desulfovibrionaceae_bacterium	LTR_IPF.vs.hc	0.299728	0.824699	0.71648	0.827428	No	k__Bacteria	p__Proteobacteria	c__Deltaproteobacteria	o__Desulfovibrionales	f__Desulfovibrionaceae	g__Desulfovibrionaceae_unclassified	s__Desulfovibrionaceae_bacterium
s__Klebsiella_pneumoniae	LTR_IPF.vs.hc	0.926471	0.802174	0.248842	0.345293	No	k__Bacteria	p__Proteobacteria	c__Gammaproteobacteria	o__Enterobacterales	f__Enterobacteriaceae	g__Klebsiella	s__Klebsiella_pneumoniae
s__Klebsiella_variicola	LTR_IPF.vs.hc	1.40757	0.674159	0.0374782	0.0698812	No	k__Bacteria	p__Proteobacteria	c__Gammaproteobacteria	o__Enterobacterales	f__Enterobacteriaceae	g__Klebsiella	s__Klebsiella_variicola
s__Actinobaculum_sp_oral_taxon_183	LTR_PPH.vs.hc	0.638559	0.989977	0.519303	0.792187	No	k__Bacteria	p__Actinobacteria	c__Actinobacteria	o__Actinomycetales	f__Actinomycetaceae	g__Actinobaculum	s__Actinobaculum_sp_oral_taxon_183
s__Actinomyces_graevenitzii	LTR_PPH.vs.hc	-0.389159	0.854765	0.649169	0.850087	No	k__Bacteria	p__Actinobacteria	c__Actinobacteria	o__Actinomycetales	f__Actinomycetaceae	g__Actinomyces	s__Actinomyces_graevenitzii
s__Actinomyces_odontolyticus	LTR_PPH.vs.hc	0.945209	1.22108	0.43937	0.702208	No	k__Bacteria	p__Actinobacteria	c__Actinobacteria	o__Actinomycetales	f__Actinomycetaceae	g__Actinomyces	s__Actinomyces_odontolyticus
s__Actinomyces_oris	LTR_PPH.vs.hc	-1.28304	1.13709	0.259887	0.564826	No	k__Bacteria	p__Actinobacteria	c__Actinobacteria	o__Actinomycetales	f__Actinomycetaceae	g__Actinomyces	s__Actinomyces_oris
s__Actinomyces_sp_HMSC035G02	LTR_PPH.vs.hc	0.403373	0.944664	0.669622	0.850087	No	k__Bacteria	p__Actinobacteria	c__Actinobacteria	o__Actinomycetales	f__Actinomycetaceae	g__Actinomyces	s__Actinomyces_sp_HMSC035G02
s__Actinomyces_sp_HPA0247	LTR_PPH.vs.hc	-0.0109417	0.976271	0.991064	0.995452	No	k__Bacteria	p__Actinobacteria	c__Actinobacteria	o__Actinomycetales	f__Actinomycetaceae	g__Actinomyces	s__Actinomyces_sp_HPA0247
s__Actinomyces_sp_ICM47	LTR_PPH.vs.hc	-0.689575	1.07659	0.522224	0.792187	No	k__Bacteria	p__Actinobacteria	c__Actinobacteria	o__Actinomycetales	f__Actinomycetaceae	g__Actinomyces	s__Actinomyces_sp_ICM47
s__Actinomyces_sp_S6_Spd3	LTR_PPH.vs.hc	0.043261	0.730132	0.952784	0.980163	No	k__Bacteria	p__Actinobacteria	c__Actinobacteria	o__Actinomycetales	f__Actinomycetaceae	g__Actinomyces	s__Actinomyces_sp_S6_Spd3
s__Actinomyces_sp_oral_taxon_181	LTR_PPH.vs.hc	-0.247178	0.846674	0.770493	0.89227	No	k__Bacteria	p__Actinobacteria	c__Actinobacteria	o__Actinomycetales	f__Actinomycetaceae	g__Actinomyces	s__Actinomyces_sp_oral_taxon_181
s__Bifidobacterium_bifidum	LTR_PPH.vs.hc	-1.68749	1.72857	0.329576	0.608186	No	k__Bacteria	p__Actinobacteria	c__Actinobacteria	o__Bifidobacteriales	f__Bifidobacteriaceae	g__Bifidobacterium	s__Bifidobacterium_bifidum
s__Bifidobacterium_dentium	LTR_PPH.vs.hc	-0.440178	0.940502	0.640038	0.850087	No	k__Bacteria	p__Actinobacteria	c__Actinobacteria	o__Bifidobacteriales	f__Bifidobacteriaceae	g__Bifidobacterium	s__Bifidobacterium_dentium
s__Bifidobacterium_longum	LTR_PPH.vs.hc	-3.1951	1.50938	0.0349294	0.173677	No	k__Bacteria	p__Actinobacteria	c__Actinobacteria	o__Bifidobacteriales	f__Bifidobacteriaceae	g__Bifidobacterium	s__Bifidobacterium_longum
s__Rothia_mucilaginosa	LTR_PPH.vs.hc	2.14499	1.22541	0.0808582	0.280624	No	k__Bacteria	p__Actinobacteria	c__Actinobacteria	o__Micrococcales	f__Micrococcaceae	g__Rothia	s__Rothia_mucilaginosa
s__Olsenella_scatoligenes	LTR_PPH.vs.hc	-1.10431	0.993089	0.26685	0.564826	No	k__Bacteria	p__Actinobacteria	c__Coriobacteriia	o__Coriobacteriales	f__Atopobiaceae	g__Olsenella	s__Olsenella_scatoligenes
s__Collinsella_intestinalis	LTR_PPH.vs.hc	-1.49572	1.06055	0.159271	0.43038	No	k__Bacteria	p__Actinobacteria	c__Coriobacteriia	o__Coriobacteriales	f__Coriobacteriaceae	g__Collinsella	s__Collinsella_intestinalis
s__Collinsella_stercoris	LTR_PPH.vs.hc	-2.57384	1.02267	0.0122577	0.0877652	No	k__Bacteria	p__Actinobacteria	c__Coriobacteriia	o__Coriobacteriales	f__Coriobacteriaceae	g__Collinsella	s__Collinsella_stercoris
s__Enorma_massiliensis	LTR_PPH.vs.hc	-0.263642	1.27477	0.836266	0.909613	No	k__Bacteria	p__Actinobacteria	c__Coriobacteriia	o__Coriobacteriales	f__Coriobacteriaceae	g__Enorma	s__Enorma_massiliensis
s__.Collinsella._massiliensis	LTR_PPH.vs.hc	-1.36762	1.16299	0.240358	0.555758	No	k__Bacteria	p__Actinobacteria	c__Coriobacteriia	o__Coriobacteriales	f__Coriobacteriaceae	g__Enorma	s__.Collinsella._massiliensis
s__Adlercreutzia_equolifaciens	LTR_PPH.vs.hc	-2.55169	1.46095	0.0815221	0.280624	No	k__Bacteria	p__Actinobacteria	c__Coriobacteriia	o__Eggerthellales	f__Eggerthellaceae	g__Adlercreutzia	s__Adlercreutzia_equolifaciens
s__Asaccharobacter_celatus	LTR_PPH.vs.hc	-2.26936	1.47704	0.125272	0.372983	No	k__Bacteria	p__Actinobacteria	c__Coriobacteriia	o__Eggerthellales	f__Eggerthellaceae	g__Asaccharobacter	s__Asaccharobacter_celatus
s__Eggerthella_lenta	LTR_PPH.vs.hc	1.59166	1.67203	0.341741	0.617895	No	k__Bacteria	p__Actinobacteria	c__Coriobacteriia	o__Eggerthellales	f__Eggerthellaceae	g__Eggerthella	s__Eggerthella_lenta
s__Enterorhabdus_caecimuris	LTR_PPH.vs.hc	-0.430099	0.93369	0.64532	0.850087	No	k__Bacteria	p__Actinobacteria	c__Coriobacteriia	o__Eggerthellales	f__Eggerthellaceae	g__Enterorhabdus	s__Enterorhabdus_caecimuris
s__Gordonibacter_pamelaeae	LTR_PPH.vs.hc	0.531716	1.48689	0.72084	0.865976	No	k__Bacteria	p__Actinobacteria	c__Coriobacteriia	o__Eggerthellales	f__Eggerthellaceae	g__Gordonibacter	s__Gordonibacter_pamelaeae
s__Slackia_isoflavoniconvertens	LTR_PPH.vs.hc	-3.57581	1.81405	0.0494349	0.221221	No	k__Bacteria	p__Actinobacteria	c__Coriobacteriia	o__Eggerthellales	f__Eggerthellaceae	g__Slackia	s__Slackia_isoflavoniconvertens
s__Bacteroides_caccae	LTR_PPH.vs.hc	0.730931	1.70541	0.668463	0.850087	No	k__Bacteria	p__Bacteroidetes	c__Bacteroidia	o__Bacteroidales	f__Bacteroidaceae	g__Bacteroides	s__Bacteroides_caccae
s__Bacteroides_cellulosilyticus	LTR_PPH.vs.hc	-0.770518	1.79268	0.667576	0.850087	No	k__Bacteria	p__Bacteroidetes	c__Bacteroidia	o__Bacteroidales	f__Bacteroidaceae	g__Bacteroides	s__Bacteroides_cellulosilyticus
s__Bacteroides_clarus	LTR_PPH.vs.hc	2.48548	1.37533	0.0715287	0.275944	No	k__Bacteria	p__Bacteroidetes	c__Bacteroidia	o__Bacteroidales	f__Bacteroidaceae	g__Bacteroides	s__Bacteroides_clarus
s__Bacteroides_dorei	LTR_PPH.vs.hc	-0.685218	1.80279	0.704095	0.863565	No	k__Bacteria	p__Bacteroidetes	c__Bacteroidia	o__Bacteroidales	f__Bacteroidaceae	g__Bacteroides	s__Bacteroides_dorei
s__Bacteroides_eggerthii	LTR_PPH.vs.hc	1.48811	1.69364	0.380151	0.644455	No	k__Bacteria	p__Bacteroidetes	c__Bacteroidia	o__Bacteroidales	f__Bacteroidaceae	g__Bacteroides	s__Bacteroides_eggerthii
s__Bacteroides_finegoldii	LTR_PPH.vs.hc	2.59003	1.34315	0.0545665	0.237183	No	k__Bacteria	p__Bacteroidetes	c__Bacteroidia	o__Bacteroidales	f__Bacteroidaceae	g__Bacteroides	s__Bacteroides_finegoldii
s__Bacteroides_fragilis	LTR_PPH.vs.hc	-1.45198	1.85229	0.4336	0.699229	No	k__Bacteria	p__Bacteroidetes	c__Bacteroidia	o__Bacteroidales	f__Bacteroidaceae	g__Bacteroides	s__Bacteroides_fragilis
s__Bacteroides_intestinalis	LTR_PPH.vs.hc	0.0169543	1.30755	0.989661	0.995452	No	k__Bacteria	p__Bacteroidetes	c__Bacteroidia	o__Bacteroidales	f__Bacteroidaceae	g__Bacteroides	s__Bacteroides_intestinalis
s__Bacteroides_massiliensis	LTR_PPH.vs.hc	1.7392	1.58933	0.274524	0.564826	No	k__Bacteria	p__Bacteroidetes	c__Bacteroidia	o__Bacteroidales	f__Bacteroidaceae	g__Bacteroides	s__Bacteroides_massiliensis
s__Bacteroides_ovatus	LTR_PPH.vs.hc	0.846147	1.74111	0.627263	0.850087	No	k__Bacteria	p__Bacteroidetes	c__Bacteroidia	o__Bacteroidales	f__Bacteroidaceae	g__Bacteroides	s__Bacteroides_ovatus
s__Bacteroides_plebeius	LTR_PPH.vs.hc	0.199047	1.56018	0.89855	0.94612	No	k__Bacteria	p__Bacteroidetes	c__Bacteroidia	o__Bacteroidales	f__Bacteroidaceae	g__Bacteroides	s__Bacteroides_plebeius
s__Bacteroides_salyersiae	LTR_PPH.vs.hc	-0.171992	1.22097	0.888051	0.940889	No	k__Bacteria	p__Bacteroidetes	c__Bacteroidia	o__Bacteroidales	f__Bacteroidaceae	g__Bacteroides	s__Bacteroides_salyersiae
s__Bacteroides_sp_CAG_144	LTR_PPH.vs.hc	-1.56866	1.41802	0.26933	0.564826	No	k__Bacteria	p__Bacteroidetes	c__Bacteroidia	o__Bacteroidales	f__Bacteroidaceae	g__Bacteroides	s__Bacteroides_sp_CAG_144
s__Bacteroides_stercoris	LTR_PPH.vs.hc	-0.736578	1.93975	0.704361	0.863565	No	k__Bacteria	p__Bacteroidetes	c__Bacteroidia	o__Bacteroidales	f__Bacteroidaceae	g__Bacteroides	s__Bacteroides_stercoris
s__Bacteroides_thetaiotaomicron	LTR_PPH.vs.hc	-1.02205	1.74918	0.559367	0.814038	No	k__Bacteria	p__Bacteroidetes	c__Bacteroidia	o__Bacteroidales	f__Bacteroidaceae	g__Bacteroides	s__Bacteroides_thetaiotaomicron
s__Bacteroides_uniformis	LTR_PPH.vs.hc	-1.69832	1.19413	0.155786	0.43038	No	k__Bacteria	p__Bacteroidetes	c__Bacteroidia	o__Bacteroidales	f__Bacteroidaceae	g__Bacteroides	s__Bacteroides_uniformis
s__Bacteroides_vulgatus	LTR_PPH.vs.hc	0.317541	1.3785	0.817943	0.909613	No	k__Bacteria	p__Bacteroidetes	c__Bacteroidia	o__Bacteroidales	f__Bacteroidaceae	g__Bacteroides	s__Bacteroides_vulgatus
s__Bacteroides_xylanisolvens	LTR_PPH.vs.hc	-1.75556	1.58793	0.269619	0.564826	No	k__Bacteria	p__Bacteroidetes	c__Bacteroidia	o__Bacteroidales	f__Bacteroidaceae	g__Bacteroides	s__Bacteroides_xylanisolvens
s__Barnesiella_intestinihominis	LTR_PPH.vs.hc	0.0622902	1.74644	0.971567	0.993774	No	k__Bacteria	p__Bacteroidetes	c__Bacteroidia	o__Bacteroidales	f__Barnesiellaceae	g__Barnesiella	s__Barnesiella_intestinihominis
s__Coprobacter_fastidiosus	LTR_PPH.vs.hc	-0.663197	1.37316	0.629396	0.850087	No	k__Bacteria	p__Bacteroidetes	c__Bacteroidia	o__Bacteroidales	f__Barnesiellaceae	g__Coprobacter	s__Coprobacter_fastidiosus
s__Butyricimonas_synergistica	LTR_PPH.vs.hc	-0.151441	0.89926	0.866354	0.934201	No	k__Bacteria	p__Bacteroidetes	c__Bacteroidia	o__Bacteroidales	f__Odoribacteraceae	g__Butyricimonas	s__Butyricimonas_synergistica
s__Butyricimonas_virosa	LTR_PPH.vs.hc	-2.36945	1.33241	0.0761576	0.276748	No	k__Bacteria	p__Bacteroidetes	c__Bacteroidia	o__Bacteroidales	f__Odoribacteraceae	g__Butyricimonas	s__Butyricimonas_virosa
s__Paraprevotella_clara	LTR_PPH.vs.hc	1.05725	1.1297	0.349941	0.62058	No	k__Bacteria	p__Bacteroidetes	c__Bacteroidia	o__Bacteroidales	f__Prevotellaceae	g__Paraprevotella	s__Paraprevotella_clara
s__Paraprevotella_xylaniphila	LTR_PPH.vs.hc	-0.373773	1.76958	0.832829	0.909613	No	k__Bacteria	p__Bacteroidetes	c__Bacteroidia	o__Bacteroidales	f__Prevotellaceae	g__Paraprevotella	s__Paraprevotella_xylaniphila
s__Prevotella_copri	LTR_PPH.vs.hc	-2.26542	1.83131	0.21684	0.524518	No	k__Bacteria	p__Bacteroidetes	c__Bacteroidia	o__Bacteroidales	f__Prevotellaceae	g__Prevotella	s__Prevotella_copri
s__Prevotella_sp_CAG_279	LTR_PPH.vs.hc	-1.8893	1.71879	0.272383	0.564826	No	k__Bacteria	p__Bacteroidetes	c__Bacteroidia	o__Bacteroidales	f__Prevotellaceae	g__Prevotella	s__Prevotella_sp_CAG_279
s__Prevotella_stercorea	LTR_PPH.vs.hc	-1.32931	1.2995	0.306991	0.598502	No	k__Bacteria	p__Bacteroidetes	c__Bacteroidia	o__Bacteroidales	f__Prevotellaceae	g__Prevotella	s__Prevotella_stercorea
s__Alistipes_finegoldii	LTR_PPH.vs.hc	-2.45011	1.41528	0.0842364	0.284496	No	k__Bacteria	p__Bacteroidetes	c__Bacteroidia	o__Bacteroidales	f__Rikenellaceae	g__Alistipes	s__Alistipes_finegoldii
s__Alistipes_indistinctus	LTR_PPH.vs.hc	-3.19417	1.5996	0.0465593	0.213695	No	k__Bacteria	p__Bacteroidetes	c__Bacteroidia	o__Bacteroidales	f__Rikenellaceae	g__Alistipes	s__Alistipes_indistinctus
s__Alistipes_inops	LTR_PPH.vs.hc	-0.953091	2.21262	0.666894	0.850087	No	k__Bacteria	p__Bacteroidetes	c__Bacteroidia	o__Bacteroidales	f__Rikenellaceae	g__Alistipes	s__Alistipes_inops
s__Alistipes_onderdonkii	LTR_PPH.vs.hc	1.90775	1.32186	0.149787	0.43038	No	k__Bacteria	p__Bacteroidetes	c__Bacteroidia	o__Bacteroidales	f__Rikenellaceae	g__Alistipes	s__Alistipes_onderdonkii
s__Alistipes_putredinis	LTR_PPH.vs.hc	-4.20691	1.52941	0.00623383	0.0524707	No	k__Bacteria	p__Bacteroidetes	c__Bacteroidia	o__Bacteroidales	f__Rikenellaceae	g__Alistipes	s__Alistipes_putredinis
s__Alistipes_sp_An31A	LTR_PPH.vs.hc	-1.48677	1.45824	0.30859	0.598502	No	k__Bacteria	p__Bacteroidetes	c__Bacteroidia	o__Bacteroidales	f__Rikenellaceae	g__Alistipes	s__Alistipes_sp_An31A
s__Parabacteroides_distasonis	LTR_PPH.vs.hc	-0.110526	1.67731	0.947497	0.980163	No	k__Bacteria	p__Bacteroidetes	c__Bacteroidia	o__Bacteroidales	f__Tannerellaceae	g__Parabacteroides	s__Parabacteroides_distasonis
s__Parabacteroides_goldsteinii	LTR_PPH.vs.hc	1.05575	1.26446	0.404282	0.67006	No	k__Bacteria	p__Bacteroidetes	c__Bacteroidia	o__Bacteroidales	f__Tannerellaceae	g__Parabacteroides	s__Parabacteroides_goldsteinii
s__Parabacteroides_johnsonii	LTR_PPH.vs.hc	0.258305	1.13016	0.819338	0.909613	No	k__Bacteria	p__Bacteroidetes	c__Bacteroidia	o__Bacteroidales	f__Tannerellaceae	g__Parabacteroides	s__Parabacteroides_johnsonii
s__Parabacteroides_merdae	LTR_PPH.vs.hc	-1.01826	1.84031	0.580379	0.831103	No	k__Bacteria	p__Bacteroidetes	c__Bacteroidia	o__Bacteroidales	f__Tannerellaceae	g__Parabacteroides	s__Parabacteroides_merdae
s__Enterococcus_faecium	LTR_PPH.vs.hc	-1.56818	1.40643	0.265559	0.564826	No	k__Bacteria	p__Firmicutes	c__Bacilli	o__Lactobacillales	f__Enterococcaceae	g__Enterococcus	s__Enterococcus_faecium
s__Lactobacillus_delbrueckii	LTR_PPH.vs.hc	0.534976	1.20986	0.658613	0.850087	No	k__Bacteria	p__Firmicutes	c__Bacilli	o__Lactobacillales	f__Lactobacillaceae	g__Lactobacillus	s__Lactobacillus_delbrueckii
s__Streptococcus_mitis	LTR_PPH.vs.hc	2.33248	0.85148	0.00644891	0.0524707	No	k__Bacteria	p__Firmicutes	c__Bacilli	o__Lactobacillales	f__Streptococcaceae	g__Streptococcus	s__Streptococcus_mitis
s__Streptococcus_thermophilus	LTR_PPH.vs.hc	0.738476	1.52958	0.62952	0.850087	No	k__Bacteria	p__Firmicutes	c__Bacilli	o__Lactobacillales	f__Streptococcaceae	g__Streptococcus	s__Streptococcus_thermophilus
s__Christensenella_minuta	LTR_PPH.vs.hc	-0.432341	0.823201	0.599756	0.850087	No	k__Bacteria	p__Firmicutes	c__Clostridia	o__Clostridiales	f__Christensenellaceae	g__Christensenella	s__Christensenella_minuta
s__Clostridium_sp_CAG_167	LTR_PPH.vs.hc	-1.38591	1.37894	0.315515	0.598502	No	k__Bacteria	p__Firmicutes	c__Clostridia	o__Clostridiales	f__Clostridiaceae	g__Clostridium	s__Clostridium_sp_CAG_167
s__Clostridium_sp_CAG_242	LTR_PPH.vs.hc	2.26365	0.983235	0.0218656	0.122311	No	k__Bacteria	p__Firmicutes	c__Clostridia	o__Clostridiales	f__Clostridiaceae	g__Clostridium	s__Clostridium_sp_CAG_242
s__Clostridium_sp_CAG_58	LTR_PPH.vs.hc	4.23692	1.58531	0.00785295	0.0611164	No	k__Bacteria	p__Firmicutes	c__Clostridia	o__Clostridiales	f__Clostridiaceae	g__Clostridium	s__Clostridium_sp_CAG_58
s__Intestinimonas_butyriciproducens	LTR_PPH.vs.hc	1.49605	1.60899	0.353065	0.62058	No	k__Bacteria	p__Firmicutes	c__Clostridia	o__Clostridiales	f__Clostridiales_unclassified	g__Intestinimonas	s__Intestinimonas_butyriciproducens
s__Lawsonibacter_asaccharolyticus	LTR_PPH.vs.hc	0.458169	1.11857	0.682331	0.854106	No	k__Bacteria	p__Firmicutes	c__Clostridia	o__Clostridiales	f__Clostridiales_unclassified	g__Lawsonibacter	s__Lawsonibacter_asaccharolyticus
s__Eubacterium_eligens	LTR_PPH.vs.hc	1.45447	1.57743	0.357094	0.62058	No	k__Bacteria	p__Firmicutes	c__Clostridia	o__Clostridiales	f__Eubacteriaceae	g__Eubacterium	s__Eubacterium_eligens
s__Eubacterium_hallii	LTR_PPH.vs.hc	0.143671	1.37592	0.916893	0.959788	No	k__Bacteria	p__Firmicutes	c__Clostridia	o__Clostridiales	f__Eubacteriaceae	g__Eubacterium	s__Eubacterium_hallii
s__Eubacterium_ramulus	LTR_PPH.vs.hc	-0.250957	1.23023	0.83847	0.909613	No	k__Bacteria	p__Firmicutes	c__Clostridia	o__Clostridiales	f__Eubacteriaceae	g__Eubacterium	s__Eubacterium_ramulus
s__Eubacterium_sp_CAG_180	LTR_PPH.vs.hc	0.678474	2.12292	0.749452	0.882578	No	k__Bacteria	p__Firmicutes	c__Clostridia	o__Clostridiales	f__Eubacteriaceae	g__Eubacterium	s__Eubacterium_sp_CAG_180
s__Eubacterium_sp_CAG_251	LTR_PPH.vs.hc	-1.4373	1.59194	0.367174	0.631962	No	k__Bacteria	p__Firmicutes	c__Clostridia	o__Clostridiales	f__Eubacteriaceae	g__Eubacterium	s__Eubacterium_sp_CAG_251
s__Eubacterium_sp_CAG_38	LTR_PPH.vs.hc	2.07967	1.5249	0.173442	0.443517	No	k__Bacteria	p__Firmicutes	c__Clostridia	o__Clostridiales	f__Eubacteriaceae	g__Eubacterium	s__Eubacterium_sp_CAG_38
s__Eubacterium_ventriosum	LTR_PPH.vs.hc	-0.167334	1.17915	0.887226	0.940889	No	k__Bacteria	p__Firmicutes	c__Clostridia	o__Clostridiales	f__Eubacteriaceae	g__Eubacterium	s__Eubacterium_ventriosum
s__Anaerostipes_hadrus	LTR_PPH.vs.hc	0.582879	1.61776	0.718824	0.865976	No	k__Bacteria	p__Firmicutes	c__Clostridia	o__Clostridiales	f__Lachnospiraceae	g__Anaerostipes	s__Anaerostipes_hadrus
s__Anaerotignum_lactatifermentans	LTR_PPH.vs.hc	2.48176	1.31545	0.0599788	0.249679	No	k__Bacteria	p__Firmicutes	c__Clostridia	o__Clostridiales	f__Lachnospiraceae	g__Anaerotignum	s__Anaerotignum_lactatifermentans
s__Blautia_obeum	LTR_PPH.vs.hc	-1.94763	1.38704	0.161092	0.43038	No	k__Bacteria	p__Firmicutes	c__Clostridia	o__Clostridiales	f__Lachnospiraceae	g__Blautia	s__Blautia_obeum
s__Blautia_sp_CAG_257	LTR_PPH.vs.hc	1.49296	0.97644	0.127106	0.372983	No	k__Bacteria	p__Firmicutes	c__Clostridia	o__Clostridiales	f__Lachnospiraceae	g__Blautia	s__Blautia_sp_CAG_257
s__Blautia_wexlerae	LTR_PPH.vs.hc	2.4144	1.44662	0.0959495	0.307856	No	k__Bacteria	p__Firmicutes	c__Clostridia	o__Clostridiales	f__Lachnospiraceae	g__Blautia	s__Blautia_wexlerae
s__Ruminococcus_gnavus	LTR_PPH.vs.hc	3.33413	1.28944	0.0100921	0.0752706	No	k__Bacteria	p__Firmicutes	c__Clostridia	o__Clostridiales	f__Lachnospiraceae	g__Blautia	s__Ruminococcus_gnavus
s__Ruminococcus_torques	LTR_PPH.vs.hc	-0.609054	1.41401	0.666912	0.850087	No	k__Bacteria	p__Firmicutes	c__Clostridia	o__Clostridiales	f__Lachnospiraceae	g__Blautia	s__Ruminococcus_torques
s__Butyrivibrio_crossotus	LTR_PPH.vs.hc	-1.84441	1.46604	0.209139	0.512821	No	k__Bacteria	p__Firmicutes	c__Clostridia	o__Clostridiales	f__Lachnospiraceae	g__Butyrivibrio	s__Butyrivibrio_crossotus
s__Coprococcus_catus	LTR_PPH.vs.hc	-1.38073	1.37984	0.31764	0.598502	No	k__Bacteria	p__Firmicutes	c__Clostridia	o__Clostridiales	f__Lachnospiraceae	g__Coprococcus	s__Coprococcus_catus
s__Coprococcus_comes	LTR_PPH.vs.hc	-1.62431	1.33475	0.224388	0.535539	No	k__Bacteria	p__Firmicutes	c__Clostridia	o__Clostridiales	f__Lachnospiraceae	g__Coprococcus	s__Coprococcus_comes
s__Coprococcus_eutactus	LTR_PPH.vs.hc	-1.8904	1.61378	0.242174	0.555758	No	k__Bacteria	p__Firmicutes	c__Clostridia	o__Clostridiales	f__Lachnospiraceae	g__Coprococcus	s__Coprococcus_eutactus
s__Dorea_formicigenerans	LTR_PPH.vs.hc	-0.0376373	1.3122	0.977133	0.993789	No	k__Bacteria	p__Firmicutes	c__Clostridia	o__Clostridiales	f__Lachnospiraceae	g__Dorea	s__Dorea_formicigenerans
s__Dorea_longicatena	LTR_PPH.vs.hc	-2.35723	1.31962	0.0748555	0.276748	No	k__Bacteria	p__Firmicutes	c__Clostridia	o__Clostridiales	f__Lachnospiraceae	g__Dorea	s__Dorea_longicatena
s__Eisenbergiella_tayi	LTR_PPH.vs.hc	1.26568	0.897805	0.159438	0.43038	No	k__Bacteria	p__Firmicutes	c__Clostridia	o__Clostridiales	f__Lachnospiraceae	g__Eisenbergiella	s__Eisenbergiella_tayi
s__Fusicatenibacter_saccharivorans	LTR_PPH.vs.hc	0.912817	1.25052	0.465875	0.737979	No	k__Bacteria	p__Firmicutes	c__Clostridia	o__Clostridiales	f__Lachnospiraceae	g__Fusicatenibacter	s__Fusicatenibacter_saccharivorans
s__Clostridium_aldenense	LTR_PPH.vs.hc	1.34735	0.85634	0.116469	0.359449	No	k__Bacteria	p__Firmicutes	c__Clostridia	o__Clostridiales	f__Lachnospiraceae	g__Lachnoclostridium	s__Clostridium_aldenense
s__Clostridium_asparagiforme	LTR_PPH.vs.hc	0.211821	1.03121	0.837363	0.909613	No	k__Bacteria	p__Firmicutes	c__Clostridia	o__Clostridiales	f__Lachnospiraceae	g__Lachnoclostridium	s__Clostridium_asparagiforme
s__Clostridium_citroniae	LTR_PPH.vs.hc	1.44488	1.01943	0.157207	0.43038	No	k__Bacteria	p__Firmicutes	c__Clostridia	o__Clostridiales	f__Lachnospiraceae	g__Lachnoclostridium	s__Clostridium_citroniae
s__Clostridium_clostridioforme	LTR_PPH.vs.hc	2.17955	1.13537	0.0556518	0.237183	No	k__Bacteria	p__Firmicutes	c__Clostridia	o__Clostridiales	f__Lachnospiraceae	g__Lachnoclostridium	s__Clostridium_clostridioforme
s__Clostridium_saccharolyticum	LTR_PPH.vs.hc	3.21358	1.30955	0.0145807	0.0966645	No	k__Bacteria	p__Firmicutes	c__Clostridia	o__Clostridiales	f__Lachnospiraceae	g__Lachnoclostridium	s__Clostridium_saccharolyticum
s__Lachnoclostridium_sp_An131	LTR_PPH.vs.hc	0.675124	0.770762	0.381633	0.644455	No	k__Bacteria	p__Firmicutes	c__Clostridia	o__Clostridiales	f__Lachnospiraceae	g__Lachnoclostridium	s__Lachnoclostridium_sp_An131
s__Lachnoclostridium_sp_An138	LTR_PPH.vs.hc	0.305639	0.935174	0.743981	0.881937	No	k__Bacteria	p__Firmicutes	c__Clostridia	o__Clostridiales	f__Lachnospiraceae	g__Lachnoclostridium	s__Lachnoclostridium_sp_An138
s__Eubacterium_rectale	LTR_PPH.vs.hc	-1.80247	1.53144	0.239948	0.555758	No	k__Bacteria	p__Firmicutes	c__Clostridia	o__Clostridiales	f__Lachnospiraceae	g__Lachnospiraceae_unclassified	s__Eubacterium_rectale
s__Lachnospira_pectinoschiza	LTR_PPH.vs.hc	-2.62394	1.5739	0.0963125	0.307856	No	k__Bacteria	p__Firmicutes	c__Clostridia	o__Clostridiales	f__Lachnospiraceae	g__Lachnospira	s__Lachnospira_pectinoschiza
s__Roseburia_faecis	LTR_PPH.vs.hc	-1.64752	1.68677	0.329332	0.608186	No	k__Bacteria	p__Firmicutes	c__Clostridia	o__Clostridiales	f__Lachnospiraceae	g__Roseburia	s__Roseburia_faecis
s__Roseburia_hominis	LTR_PPH.vs.hc	0.53684	1.54765	0.728879	0.869795	No	k__Bacteria	p__Firmicutes	c__Clostridia	o__Clostridiales	f__Lachnospiraceae	g__Roseburia	s__Roseburia_hominis
s__Roseburia_intestinalis	LTR_PPH.vs.hc	1.60877	1.7356	0.354558	0.62058	No	k__Bacteria	p__Firmicutes	c__Clostridia	o__Clostridiales	f__Lachnospiraceae	g__Roseburia	s__Roseburia_intestinalis
s__Roseburia_sp_CAG_182	LTR_PPH.vs.hc	0.787772	1.13662	0.488686	0.754093	No	k__Bacteria	p__Firmicutes	c__Clostridia	o__Clostridiales	f__Lachnospiraceae	g__Roseburia	s__Roseburia_sp_CAG_182
s__Roseburia_sp_CAG_309	LTR_PPH.vs.hc	-0.137361	0.977531	0.888325	0.940889	No	k__Bacteria	p__Firmicutes	c__Clostridia	o__Clostridiales	f__Lachnospiraceae	g__Roseburia	s__Roseburia_sp_CAG_309
s__Roseburia_sp_CAG_471	LTR_PPH.vs.hc	-0.243066	0.851484	0.775447	0.89227	No	k__Bacteria	p__Firmicutes	c__Clostridia	o__Clostridiales	f__Lachnospiraceae	g__Roseburia	s__Roseburia_sp_CAG_471
s__Sellimonas_intestinalis	LTR_PPH.vs.hc	1.50905	0.903981	0.0958797	0.307856	No	k__Bacteria	p__Firmicutes	c__Clostridia	o__Clostridiales	f__Lachnospiraceae	g__Sellimonas	s__Sellimonas_intestinalis
s__Oscillibacter_sp_57_20	LTR_PPH.vs.hc	-1.35429	1.68142	0.421072	0.6852	No	k__Bacteria	p__Firmicutes	c__Clostridia	o__Clostridiales	f__Oscillospiraceae	g__Oscillibacter	s__Oscillibacter_sp_57_20
s__Oscillibacter_sp_CAG_241	LTR_PPH.vs.hc	-3.75535	1.58512	0.018333	0.105858	No	k__Bacteria	p__Firmicutes	c__Clostridia	o__Clostridiales	f__Oscillospiraceae	g__Oscillibacter	s__Oscillibacter_sp_CAG_241
s__Oscillibacter_sp_PC13	LTR_PPH.vs.hc	1.86399	0.932164	0.0462562	0.213695	No	k__Bacteria	p__Firmicutes	c__Clostridia	o__Clostridiales	f__Oscillospiraceae	g__Oscillibacter	s__Oscillibacter_sp_PC13
s__Intestinibacter_bartlettii	LTR_PPH.vs.hc	0.296603	1.01497	0.770272	0.89227	No	k__Bacteria	p__Firmicutes	c__Clostridia	o__Clostridiales	f__Peptostreptococcaceae	g__Intestinibacter	s__Intestinibacter_bartlettii
s__Anaeromassilibacillus_sp_An250	LTR_PPH.vs.hc	-0.845103	1.4677	0.565094	0.815741	No	k__Bacteria	p__Firmicutes	c__Clostridia	o__Clostridiales	f__Ruminococcaceae	g__Anaeromassilibacillus	s__Anaeromassilibacillus_sp_An250
s__Faecalibacterium_prausnitzii	LTR_PPH.vs.hc	-0.0711334	0.931979	0.939201	0.977424	No	k__Bacteria	p__Firmicutes	c__Clostridia	o__Clostridiales	f__Ruminococcaceae	g__Faecalibacterium	s__Faecalibacterium_prausnitzii
s__Flavonifractor_plautii	LTR_PPH.vs.hc	2.66855	1.32606	0.0448905	0.213695	No	k__Bacteria	p__Firmicutes	c__Clostridia	o__Clostridiales	f__Ruminococcaceae	g__Flavonifractor	s__Flavonifractor_plautii
s__Flavonifractor_sp_An10	LTR_PPH.vs.hc	-0.667828	1.13078	0.55515	0.814038	No	k__Bacteria	p__Firmicutes	c__Clostridia	o__Clostridiales	f__Ruminococcaceae	g__Flavonifractor	s__Flavonifractor_sp_An10
s__Harryflintia_acetispora	LTR_PPH.vs.hc	0.707576	1.39159	0.611424	0.850087	No	k__Bacteria	p__Firmicutes	c__Clostridia	o__Clostridiales	f__Ruminococcaceae	g__Harryflintia	s__Harryflintia_acetispora
s__Pseudoflavonifractor_capillosus	LTR_PPH.vs.hc	2.86555	1.17703	0.0153728	0.0982762	No	k__Bacteria	p__Firmicutes	c__Clostridia	o__Clostridiales	f__Ruminococcaceae	g__Pseudoflavonifractor	s__Pseudoflavonifractor_capillosus
s__Pseudoflavonifractor_sp_An184	LTR_PPH.vs.hc	-1.44095	1.50023	0.337427	0.61632	No	k__Bacteria	p__Firmicutes	c__Clostridia	o__Clostridiales	f__Ruminococcaceae	g__Pseudoflavonifractor	s__Pseudoflavonifractor_sp_An184
s__Clostridium_leptum	LTR_PPH.vs.hc	2.19043	1.21603	0.0724547	0.275944	No	k__Bacteria	p__Firmicutes	c__Clostridia	o__Clostridiales	f__Ruminococcaceae	g__Ruminococcaceae_unclassified	s__Clostridium_leptum
s__Eubacterium_siraeum	LTR_PPH.vs.hc	-1.91983	1.70655	0.261314	0.564826	No	k__Bacteria	p__Firmicutes	c__Clostridia	o__Clostridiales	f__Ruminococcaceae	g__Ruminococcaceae_unclassified	s__Eubacterium_siraeum
s__Ruminococcaceae_bacterium_D5	LTR_PPH.vs.hc	-0.28947	1.28082	0.82132	0.909613	No	k__Bacteria	p__Firmicutes	c__Clostridia	o__Clostridiales	f__Ruminococcaceae	g__Ruminococcaceae_unclassified	s__Ruminococcaceae_bacterium_D5
s__Ruminococcus_bicirculans	LTR_PPH.vs.hc	2.17612	1.69888	0.201012	0.499739	No	k__Bacteria	p__Firmicutes	c__Clostridia	o__Clostridiales	f__Ruminococcaceae	g__Ruminococcus	s__Ruminococcus_bicirculans
s__Ruminococcus_bromii	LTR_PPH.vs.hc	-3.49534	1.97322	0.0773039	0.276748	No	k__Bacteria	p__Firmicutes	c__Clostridia	o__Clostridiales	f__Ruminococcaceae	g__Ruminococcus	s__Ruminococcus_bromii
s__Ruminococcus_lactaris	LTR_PPH.vs.hc	-2.04509	1.55606	0.189551	0.477882	No	k__Bacteria	p__Firmicutes	c__Clostridia	o__Clostridiales	f__Ruminococcaceae	g__Ruminococcus	s__Ruminococcus_lactaris
s__Ruthenibacterium_lactatiformans	LTR_PPH.vs.hc	-0.219026	0.906405	0.809189	0.909613	No	k__Bacteria	p__Firmicutes	c__Clostridia	o__Clostridiales	f__Ruminococcaceae	g__Ruthenibacterium	s__Ruthenibacterium_lactatiformans
s__Clostridium_innocuum	LTR_PPH.vs.hc	1.8402	0.990986	0.0640993	0.260767	No	k__Bacteria	p__Firmicutes	c__Erysipelotrichia	o__Erysipelotrichales	f__Erysipelotrichaceae	g__Erysipelatoclostridium	s__Clostridium_innocuum
s__Clostridium_spiroforme	LTR_PPH.vs.hc	0.856382	0.847204	0.312745	0.598502	No	k__Bacteria	p__Firmicutes	c__Erysipelotrichia	o__Erysipelotrichales	f__Erysipelotrichaceae	g__Erysipelatoclostridium	s__Clostridium_spiroforme
s__Erysipelatoclostridium_ramosum	LTR_PPH.vs.hc	0.942752	0.902491	0.296872	0.598502	No	k__Bacteria	p__Firmicutes	c__Erysipelotrichia	o__Erysipelotrichales	f__Erysipelotrichaceae	g__Erysipelatoclostridium	s__Erysipelatoclostridium_ramosum
s__Holdemanella_biformis	LTR_PPH.vs.hc	-1.21518	1.17969	0.303632	0.598502	No	k__Bacteria	p__Firmicutes	c__Erysipelotrichia	o__Erysipelotrichales	f__Erysipelotrichaceae	g__Holdemanella	s__Holdemanella_biformis
s__Holdemania_filiformis	LTR_PPH.vs.hc	1.27303	1.26232	0.31387	0.598502	No	k__Bacteria	p__Firmicutes	c__Erysipelotrichia	o__Erysipelotrichales	f__Erysipelotrichaceae	g__Holdemania	s__Holdemania_filiformis
s__Firmicutes_bacterium_CAG_145	LTR_PPH.vs.hc	-0.23545	0.941214	0.802603	0.909613	No	k__Bacteria	p__Firmicutes	c__Firmicutes_unclassified	o__Firmicutes_unclassified	f__Firmicutes_unclassified	g__Firmicutes_unclassified	s__Firmicutes_bacterium_CAG_145
s__Firmicutes_bacterium_CAG_170	LTR_PPH.vs.hc	-2.80027	1.55421	0.0723871	0.275944	No	k__Bacteria	p__Firmicutes	c__Firmicutes_unclassified	o__Firmicutes_unclassified	f__Firmicutes_unclassified	g__Firmicutes_unclassified	s__Firmicutes_bacterium_CAG_170
s__Firmicutes_bacterium_CAG_238	LTR_PPH.vs.hc	-0.703313	1.13482	0.535793	0.799224	No	k__Bacteria	p__Firmicutes	c__Firmicutes_unclassified	o__Firmicutes_unclassified	f__Firmicutes_unclassified	g__Firmicutes_unclassified	s__Firmicutes_bacterium_CAG_238
s__Firmicutes_bacterium_CAG_83	LTR_PPH.vs.hc	-0.458052	1.62072	0.777621	0.89227	No	k__Bacteria	p__Firmicutes	c__Firmicutes_unclassified	o__Firmicutes_unclassified	f__Firmicutes_unclassified	g__Firmicutes_unclassified	s__Firmicutes_bacterium_CAG_83
s__Firmicutes_bacterium_CAG_94	LTR_PPH.vs.hc	0.00935746	1.64053	0.995452	0.995452	No	k__Bacteria	p__Firmicutes	c__Firmicutes_unclassified	o__Firmicutes_unclassified	f__Firmicutes_unclassified	g__Firmicutes_unclassified	s__Firmicutes_bacterium_CAG_94
s__Firmicutes_bacterium_CAG_95	LTR_PPH.vs.hc	-0.645855	1.31955	0.624807	0.850087	No	k__Bacteria	p__Firmicutes	c__Firmicutes_unclassified	o__Firmicutes_unclassified	f__Firmicutes_unclassified	g__Firmicutes_unclassified	s__Firmicutes_bacterium_CAG_95
s__Acidaminococcus_intestini	LTR_PPH.vs.hc	1.02015	1.2612	0.419099	0.6852	No	k__Bacteria	p__Firmicutes	c__Negativicutes	o__Acidaminococcales	f__Acidaminococcaceae	g__Acidaminococcus	s__Acidaminococcus_intestini
s__Phascolarctobacterium_faecium	LTR_PPH.vs.hc	3.71959	1.55609	0.017323	0.103361	No	k__Bacteria	p__Firmicutes	c__Negativicutes	o__Acidaminococcales	f__Acidaminococcaceae	g__Phascolarctobacterium	s__Phascolarctobacterium_faecium
s__Phascolarctobacterium_sp_CAG_266	LTR_PPH.vs.hc	-1.02729	1.45291	0.47997	0.747083	No	k__Bacteria	p__Firmicutes	c__Negativicutes	o__Acidaminococcales	f__Acidaminococcaceae	g__Phascolarctobacterium	s__Phascolarctobacterium_sp_CAG_266
s__Phascolarctobacterium_succinatutens	LTR_PPH.vs.hc	-1.20022	1.90916	0.52995	0.797151	No	k__Bacteria	p__Firmicutes	c__Negativicutes	o__Acidaminococcales	f__Acidaminococcaceae	g__Phascolarctobacterium	s__Phascolarctobacterium_succinatutens
s__Dialister_invisus	LTR_PPH.vs.hc	-0.706754	1.72409	0.682092	0.854106	No	k__Bacteria	p__Firmicutes	c__Negativicutes	o__Veillonellales	f__Veillonellaceae	g__Dialister	s__Dialister_invisus
s__Veillonella_atypica	LTR_PPH.vs.hc	1.88696	1.22253	0.123551	0.372983	No	k__Bacteria	p__Firmicutes	c__Negativicutes	o__Veillonellales	f__Veillonellaceae	g__Veillonella	s__Veillonella_atypica
s__Veillonella_infantium	LTR_PPH.vs.hc	1.97103	0.91317	0.0315233	0.164662	No	k__Bacteria	p__Firmicutes	c__Negativicutes	o__Veillonellales	f__Veillonellaceae	g__Veillonella	s__Veillonella_infantium
s__Veillonella_parvula	LTR_PPH.vs.hc	3.25193	1.3011	0.012866	0.0885773	No	k__Bacteria	p__Firmicutes	c__Negativicutes	o__Veillonellales	f__Veillonellaceae	g__Veillonella	s__Veillonella_parvula
s__Victivallis_vadensis	LTR_PPH.vs.hc	-2.0344	1.27288	0.110822	0.348022	No	k__Bacteria	p__Lentisphaerae	c__Lentisphaeria	o__Victivallales	f__Victivallaceae	g__Victivallis	s__Victivallis_vadensis
s__Parasutterella_excrementihominis	LTR_PPH.vs.hc	1.18562	1.67631	0.47983	0.747083	No	k__Bacteria	p__Proteobacteria	c__Betaproteobacteria	o__Burkholderiales	f__Sutterellaceae	g__Parasutterella	s__Parasutterella_excrementihominis
s__Sutterella_parvirubra	LTR_PPH.vs.hc	1.04506	1.21386	0.389818	0.652125	No	k__Bacteria	p__Proteobacteria	c__Betaproteobacteria	o__Burkholderiales	f__Sutterellaceae	g__Sutterella	s__Sutterella_parvirubra
s__Bilophila_wadsworthia	LTR_PPH.vs.hc	-0.99181	1.65386	0.549071	0.812262	No	k__Bacteria	p__Proteobacteria	c__Deltaproteobacteria	o__Desulfovibrionales	f__Desulfovibrionaceae	g__Bilophila	s__Bilophila_wadsworthia
s__Desulfovibrionaceae_bacterium	LTR_PPH.vs.hc	-0.532475	1.48546	0.7202	0.865976	No	k__Bacteria	p__Proteobacteria	c__Deltaproteobacteria	o__Desulfovibrionales	f__Desulfovibrionaceae	g__Desulfovibrionaceae_unclassified	s__Desulfovibrionaceae_bacterium
s__Desulfovibrio_piger	LTR_PPH.vs.hc	-2.28929	1.99602	0.252138	0.564826	No	k__Bacteria	p__Proteobacteria	c__Deltaproteobacteria	o__Desulfovibrionales	f__Desulfovibrionaceae	g__Desulfovibrio	s__Desulfovibrio_piger
s__Campylobacter_gracilis	LTR_PPH.vs.hc	1.08657	0.778358	0.163542	0.430501	No	k__Bacteria	p__Proteobacteria	c__Epsilonproteobacteria	o__Campylobacterales	f__Campylobacteraceae	g__Campylobacter	s__Campylobacter_gracilis
s__Escherichia_coli	LTR_PPH.vs.hc	2.54003	1.83399	0.166878	0.432915	No	k__Bacteria	p__Proteobacteria	c__Gammaproteobacteria	o__Enterobacterales	f__Enterobacteriaceae	g__Escherichia	s__Escherichia_coli
s__Klebsiella_pneumoniae	LTR_PPH.vs.hc	-0.575262	1.44488	0.690754	0.858645	No	k__Bacteria	p__Proteobacteria	c__Gammaproteobacteria	o__Enterobacterales	f__Enterobacteriaceae	g__Klebsiella	s__Klebsiella_pneumoniae
s__Klebsiella_variicola	LTR_PPH.vs.hc	-0.587317	1.2143	0.628903	0.850087	No	k__Bacteria	p__Proteobacteria	c__Gammaproteobacteria	o__Enterobacterales	f__Enterobacteriaceae	g__Klebsiella	s__Klebsiella_variicola
s__Haemophilus_parainfluenzae	LTR_PPH.vs.hc	2.65465	1.1069	0.0169574	0.103361	No	k__Bacteria	p__Proteobacteria	c__Gammaproteobacteria	o__Pasteurellales	f__Pasteurellaceae	g__Haemophilus	s__Haemophilus_parainfluenzae
s__Proteobacteria_bacterium_CAG_139	LTR_PPH.vs.hc	3.53625	1.64482	0.0321965	0.164662	No	k__Bacteria	p__Proteobacteria	c__Proteobacteria_unclassified	o__Proteobacteria_unclassified	f__Proteobacteria_unclassified	g__Proteobacteria_unclassified	s__Proteobacteria_bacterium_CAG_139
s__Akkermansia_muciniphila	LTR_PPH.vs.hc	-3.99773	1.77234	0.0246667	0.133798	No	k__Bacteria	p__Verrucomicrobia	c__Verrucomicrobiae	o__Verrucomicrobiales	f__Akkermansiaceae	g__Akkermansia	s__Akkermansia_muciniphila

## Sheet: Table S4
Differential abundance - Taxonomy - Abundance before transplantation versus average abundance in all time points (3, 6, 12 and 24 months) after transplantation
Taxon	Contrast	Estimate	Standard error	P-value	FDR	Significant (FDR<0.05)	Kingdom	Phylum	Class	Order	Family	Genus	Species
s__Actinomyces_oris	Pre_vs_Grand average of timepoints after transplantation	-1.32785	0.5023	0.009166	0.040019	Yes	k__Bacteria	p__Actinobacteria	c__Actinobacteria	o__Actinomycetales	f__Actinomycetaceae	g__Actinomyces	s__Actinomyces_oris
s__Actinomyces_sp_ICM47	Pre_vs_Grand average of timepoints after transplantation	-0.98635	0.34055	0.004403	0.025423	Yes	k__Bacteria	p__Actinobacteria	c__Actinobacteria	o__Actinomycetales	f__Actinomycetaceae	g__Actinomyces	s__Actinomyces_sp_ICM47
s__Bifidobacterium_dentium	Pre_vs_Grand average of timepoints after transplantation	2.03069	0.571578	0.00052	0.005819	Yes	k__Bacteria	p__Actinobacteria	c__Actinobacteria	o__Bifidobacteriales	f__Bifidobacteriaceae	g__Bifidobacterium	s__Bifidobacterium_dentium
s__Collinsella_stercoris	Pre_vs_Grand average of timepoints after transplantation	1.35175	0.498016	0.007587	0.036706	Yes	k__Bacteria	p__Actinobacteria	c__Coriobacteriia	o__Coriobacteriales	f__Coriobacteriaceae	g__Collinsella	s__Collinsella_stercoris
s__.Collinsella._massiliensis	Pre_vs_Grand average of timepoints after transplantation	1.49572	0.463097	0.001546	0.012032	Yes	k__Bacteria	p__Actinobacteria	c__Coriobacteriia	o__Coriobacteriales	f__Coriobacteriaceae	g__Enorma	s__.Collinsella._massiliensis
s__Adlercreutzia_equolifaciens	Pre_vs_Grand average of timepoints after transplantation	2.06594	0.560917	0.000329	0.004207	Yes	k__Bacteria	p__Actinobacteria	c__Coriobacteriia	o__Eggerthellales	f__Eggerthellaceae	g__Adlercreutzia	s__Adlercreutzia_equolifaciens
s__Asaccharobacter_celatus	Pre_vs_Grand average of timepoints after transplantation	2.3984	0.590395	8.18e-05	0.001464	Yes	k__Bacteria	p__Actinobacteria	c__Coriobacteriia	o__Eggerthellales	f__Eggerthellaceae	g__Asaccharobacter	s__Asaccharobacter_celatus
s__Odoribacter_splanchnicus	Pre_vs_Grand average of timepoints after transplantation	3.17903	0.74911	4.06e-05	0.000807	Yes	k__Bacteria	p__Bacteroidetes	c__Bacteroidia	o__Bacteroidales	f__Odoribacteraceae	g__Odoribacter	s__Odoribacter_splanchnicus
s__Prevotella_stercorea	Pre_vs_Grand average of timepoints after transplantation	-1.06221	0.392659	0.007813	0.036803	Yes	k__Bacteria	p__Bacteroidetes	c__Bacteroidia	o__Bacteroidales	f__Prevotellaceae	g__Prevotella	s__Prevotella_stercorea
s__Parabacteroides_goldsteinii	Pre_vs_Grand average of timepoints after transplantation	-1.64269	0.585267	0.005827	0.032595	Yes	k__Bacteria	p__Bacteroidetes	c__Bacteroidia	o__Bacteroidales	f__Tannerellaceae	g__Parabacteroides	s__Parabacteroides_goldsteinii
s__Streptococcus_parasanguinis	Pre_vs_Grand average of timepoints after transplantation	-1.5757	0.578745	0.007324	0.036706	Yes	k__Bacteria	p__Firmicutes	c__Bacilli	o__Lactobacillales	f__Streptococcaceae	g__Streptococcus	s__Streptococcus_parasanguinis
s__Streptococcus_salivarius	Pre_vs_Grand average of timepoints after transplantation	-1.93446	0.63097	0.002617	0.018017	Yes	k__Bacteria	p__Firmicutes	c__Bacilli	o__Lactobacillales	f__Streptococcaceae	g__Streptococcus	s__Streptococcus_salivarius
s__Hungatella_hathewayi	Pre_vs_Grand average of timepoints after transplantation	-3.39416	0.732675	8.52e-06	0.000218	Yes	k__Bacteria	p__Firmicutes	c__Clostridia	o__Clostridiales	f__Clostridiaceae	g__Hungatella	s__Hungatella_hathewayi
s__Eubacterium_hallii	Pre_vs_Grand average of timepoints after transplantation	1.86419	0.53192	0.000669	0.006655	Yes	k__Bacteria	p__Firmicutes	c__Clostridia	o__Clostridiales	f__Eubacteriaceae	g__Eubacterium	s__Eubacterium_hallii
s__Eubacterium_ramulus	Pre_vs_Grand average of timepoints after transplantation	2.08143	0.387473	6.32e-07	1.88e-05	Yes	k__Bacteria	p__Firmicutes	c__Clostridia	o__Clostridiales	f__Eubacteriaceae	g__Eubacterium	s__Eubacterium_ramulus
s__Anaerotignum_lactatifermentans	Pre_vs_Grand average of timepoints after transplantation	-2.36901	0.784932	0.00316	0.020201	Yes	k__Bacteria	p__Firmicutes	c__Clostridia	o__Clostridiales	f__Lachnospiraceae	g__Anaerotignum	s__Anaerotignum_lactatifermentans
s__Blautia_obeum	Pre_vs_Grand average of timepoints after transplantation	1.94942	0.610756	0.001752	0.012591	Yes	k__Bacteria	p__Firmicutes	c__Clostridia	o__Clostridiales	f__Lachnospiraceae	g__Blautia	s__Blautia_obeum
s__Blautia_sp_CAG_257	Pre_vs_Grand average of timepoints after transplantation	-1.95812	0.653529	0.003358	0.020725	Yes	k__Bacteria	p__Firmicutes	c__Clostridia	o__Clostridiales	f__Lachnospiraceae	g__Blautia	s__Blautia_sp_CAG_257
s__Blautia_wexlerae	Pre_vs_Grand average of timepoints after transplantation	-2.01954	0.633062	0.001759	0.012591	Yes	k__Bacteria	p__Firmicutes	c__Clostridia	o__Clostridiales	f__Lachnospiraceae	g__Blautia	s__Blautia_wexlerae
s__Ruminococcus_gnavus	Pre_vs_Grand average of timepoints after transplantation	-2.75163	0.793854	0.000719	0.006776	Yes	k__Bacteria	p__Firmicutes	c__Clostridia	o__Clostridiales	f__Lachnospiraceae	g__Blautia	s__Ruminococcus_gnavus
s__Ruminococcus_torques	Pre_vs_Grand average of timepoints after transplantation	1.58435	0.598045	0.009107	0.040019	Yes	k__Bacteria	p__Firmicutes	c__Clostridia	o__Clostridiales	f__Lachnospiraceae	g__Blautia	s__Ruminococcus_torques
s__Coprococcus_catus	Pre_vs_Grand average of timepoints after transplantation	2.71607	0.476898	1.49e-07	8.92e-06	Yes	k__Bacteria	p__Firmicutes	c__Clostridia	o__Clostridiales	f__Lachnospiraceae	g__Coprococcus	s__Coprococcus_catus
s__Coprococcus_comes	Pre_vs_Grand average of timepoints after transplantation	2.35991	0.648141	0.000402	0.004794	Yes	k__Bacteria	p__Firmicutes	c__Clostridia	o__Clostridiales	f__Lachnospiraceae	g__Coprococcus	s__Coprococcus_comes
s__Dorea_formicigenerans	Pre_vs_Grand average of timepoints after transplantation	2.01212	0.433195	1.12e-05	0.000251	Yes	k__Bacteria	p__Firmicutes	c__Clostridia	o__Clostridiales	f__Lachnospiraceae	g__Dorea	s__Dorea_formicigenerans
s__Dorea_longicatena	Pre_vs_Grand average of timepoints after transplantation	3.28977	0.536992	2.07e-08	1.85e-06	Yes	k__Bacteria	p__Firmicutes	c__Clostridia	o__Clostridiales	f__Lachnospiraceae	g__Dorea	s__Dorea_longicatena
s__Clostridium_citroniae	Pre_vs_Grand average of timepoints after transplantation	1.37391	0.528447	0.010531	0.043838	Yes	k__Bacteria	p__Firmicutes	c__Clostridia	o__Clostridiales	f__Lachnospiraceae	g__Lachnoclostridium	s__Clostridium_citroniae
s__Clostridium_clostridioforme	Pre_vs_Grand average of timepoints after transplantation	-3.00403	0.799217	0.00027	0.003839	Yes	k__Bacteria	p__Firmicutes	c__Clostridia	o__Clostridiales	f__Lachnospiraceae	g__Lachnoclostridium	s__Clostridium_clostridioforme
s__Clostridium_lavalense	Pre_vs_Grand average of timepoints after transplantation	-2.76273	0.819105	0.000962	0.008203	Yes	k__Bacteria	p__Firmicutes	c__Clostridia	o__Clostridiales	f__Lachnospiraceae	g__Lachnoclostridium	s__Clostridium_lavalense
s__Clostridium_symbiosum	Pre_vs_Grand average of timepoints after transplantation	-2.82472	0.754455	0.000279	0.003839	Yes	k__Bacteria	p__Firmicutes	c__Clostridia	o__Clostridiales	f__Lachnospiraceae	g__Lachnoclostridium	s__Clostridium_symbiosum
s__Roseburia_intestinalis	Pre_vs_Grand average of timepoints after transplantation	-2.21978	0.809461	0.006954	0.03661	Yes	k__Bacteria	p__Firmicutes	c__Clostridia	o__Clostridiales	f__Lachnospiraceae	g__Roseburia	s__Roseburia_intestinalis
s__Roseburia_inulinivorans	Pre_vs_Grand average of timepoints after transplantation	4.58513	0.7012	1.47e-09	2.63e-07	Yes	k__Bacteria	p__Firmicutes	c__Clostridia	o__Clostridiales	f__Lachnospiraceae	g__Roseburia	s__Roseburia_inulinivorans
s__Oscillibacter_sp_CAG_241	Pre_vs_Grand average of timepoints after transplantation	2.14591	0.775367	0.006411	0.034775	Yes	k__Bacteria	p__Firmicutes	c__Clostridia	o__Clostridiales	f__Oscillospiraceae	g__Oscillibacter	s__Oscillibacter_sp_CAG_241
s__Agathobaculum_butyriciproducens	Pre_vs_Grand average of timepoints after transplantation	3.61927	0.681208	5.86e-07	1.88e-05	Yes	k__Bacteria	p__Firmicutes	c__Clostridia	o__Clostridiales	f__Ruminococcaceae	g__Agathobaculum	s__Agathobaculum_butyriciproducens
s__Anaerotruncus_colihominis	Pre_vs_Grand average of timepoints after transplantation	-2.38918	0.693647	0.000766	0.006852	Yes	k__Bacteria	p__Firmicutes	c__Clostridia	o__Clostridiales	f__Ruminococcaceae	g__Anaerotruncus	s__Anaerotruncus_colihominis
s__Flavonifractor_plautii	Pre_vs_Grand average of timepoints after transplantation	-2.25022	0.597733	0.00026	0.003839	Yes	k__Bacteria	p__Firmicutes	c__Clostridia	o__Clostridiales	f__Ruminococcaceae	g__Flavonifractor	s__Flavonifractor_plautii
s__Flavonifractor_sp_An10	Pre_vs_Grand average of timepoints after transplantation	-1.80455	0.616427	0.004047	0.024145	Yes	k__Bacteria	p__Firmicutes	c__Clostridia	o__Clostridiales	f__Ruminococcaceae	g__Flavonifractor	s__Flavonifractor_sp_An10
s__Gemmiger_formicilis	Pre_vs_Grand average of timepoints after transplantation	1.88833	0.617345	0.002822	0.01871	Yes	k__Bacteria	p__Firmicutes	c__Clostridia	o__Clostridiales	f__Ruminococcaceae	g__Gemmiger	s__Gemmiger_formicilis
s__Pseudoflavonifractor_capillosus	Pre_vs_Grand average of timepoints after transplantation	-1.84108	0.677042	0.007504	0.036706	Yes	k__Bacteria	p__Firmicutes	c__Clostridia	o__Clostridiales	f__Ruminococcaceae	g__Pseudoflavonifractor	s__Pseudoflavonifractor_capillosus
s__Ruminococcus_bicirculans	Pre_vs_Grand average of timepoints after transplantation	-2.07434	0.783376	0.009036	0.040019	Yes	k__Bacteria	p__Firmicutes	c__Clostridia	o__Clostridiales	f__Ruminococcaceae	g__Ruminococcus	s__Ruminococcus_bicirculans
s__Ruminococcus_bromii	Pre_vs_Grand average of timepoints after transplantation	4.36865	0.833208	5.73e-07	1.88e-05	Yes	k__Bacteria	p__Firmicutes	c__Clostridia	o__Clostridiales	f__Ruminococcaceae	g__Ruminococcus	s__Ruminococcus_bromii
s__Veillonella_atypica	Pre_vs_Grand average of timepoints after transplantation	-1.67295	0.647357	0.010935	0.044486	Yes	k__Bacteria	p__Firmicutes	c__Negativicutes	o__Veillonellales	f__Veillonellaceae	g__Veillonella	s__Veillonella_atypica
s__Parasutterella_excrementihominis	Pre_vs_Grand average of timepoints after transplantation	1.63028	0.622094	0.010296	0.043838	Yes	k__Bacteria	p__Proteobacteria	c__Betaproteobacteria	o__Burkholderiales	f__Sutterellaceae	g__Parasutterella	s__Parasutterella_excrementihominis
s__Escherichia_coli	Pre_vs_Grand average of timepoints after transplantation	-3.08112	0.944058	0.001395	0.011354	Yes	k__Bacteria	p__Proteobacteria	c__Gammaproteobacteria	o__Enterobacterales	f__Enterobacteriaceae	g__Escherichia	s__Escherichia_coli
s__Akkermansia_muciniphila	Pre_vs_Grand average of timepoints after transplantation	2.7157	0.778038	0.00065	0.006655	Yes	k__Bacteria	p__Verrucomicrobia	c__Verrucomicrobiae	o__Verrucomicrobiales	f__Akkermansiaceae	g__Akkermansia	s__Akkermansia_muciniphila
s__Actinobaculum_sp_oral_taxon_183	Pre_vs_Grand average of timepoints after transplantation	-1.04257	0.435379	0.018026	0.067223	No	k__Bacteria	p__Actinobacteria	c__Actinobacteria	o__Actinomycetales	f__Actinomycetaceae	g__Actinobaculum	s__Actinobaculum_sp_oral_taxon_183
s__Actinomyces_graevenitzii	Pre_vs_Grand average of timepoints after transplantation	-0.71555	0.39239	0.070421	0.19059	No	k__Bacteria	p__Actinobacteria	c__Actinobacteria	o__Actinomycetales	f__Actinomycetaceae	g__Actinomyces	s__Actinomyces_graevenitzii
s__Actinomyces_odontolyticus	Pre_vs_Grand average of timepoints after transplantation	-1.42866	0.572945	0.013831	0.055016	No	k__Bacteria	p__Actinobacteria	c__Actinobacteria	o__Actinomycetales	f__Actinomycetaceae	g__Actinomyces	s__Actinomyces_odontolyticus
s__Actinomyces_sp_HMSC035G02	Pre_vs_Grand average of timepoints after transplantation	-0.78802	0.490513	0.110485	0.248983	No	k__Bacteria	p__Actinobacteria	c__Actinobacteria	o__Actinomycetales	f__Actinomycetaceae	g__Actinomyces	s__Actinomyces_sp_HMSC035G02
s__Actinomyces_sp_HPA0247	Pre_vs_Grand average of timepoints after transplantation	-0.33419	0.511588	0.514673	0.722903	No	k__Bacteria	p__Actinobacteria	c__Actinobacteria	o__Actinomycetales	f__Actinomycetaceae	g__Actinomyces	s__Actinomyces_sp_HPA0247
s__Actinomyces_sp_oral_taxon_181	Pre_vs_Grand average of timepoints after transplantation	-0.0477	0.498994	0.923994	0.972912	No	k__Bacteria	p__Actinobacteria	c__Actinobacteria	o__Actinomycetales	f__Actinomycetaceae	g__Actinomyces	s__Actinomyces_sp_oral_taxon_181
s__Bifidobacterium_adolescentis	Pre_vs_Grand average of timepoints after transplantation	1.43083	0.707796	0.045312	0.135182	No	k__Bacteria	p__Actinobacteria	c__Actinobacteria	o__Bifidobacteriales	f__Bifidobacteriaceae	g__Bifidobacterium	s__Bifidobacterium_adolescentis
s__Bifidobacterium_bifidum	Pre_vs_Grand average of timepoints after transplantation	-0.55211	0.512346	0.283761	0.513063	No	k__Bacteria	p__Actinobacteria	c__Actinobacteria	o__Bifidobacteriales	f__Bifidobacteriaceae	g__Bifidobacterium	s__Bifidobacterium_bifidum
s__Bifidobacterium_longum	Pre_vs_Grand average of timepoints after transplantation	1.51302	0.832134	0.071338	0.19059	No	k__Bacteria	p__Actinobacteria	c__Actinobacteria	o__Bifidobacteriales	f__Bifidobacteriaceae	g__Bifidobacterium	s__Bifidobacterium_longum
s__Rothia_mucilaginosa	Pre_vs_Grand average of timepoints after transplantation	-0.89763	0.55967	0.111277	0.248983	No	k__Bacteria	p__Actinobacteria	c__Actinobacteria	o__Micrococcales	f__Micrococcaceae	g__Rothia	s__Rothia_mucilaginosa
s__Olsenella_scatoligenes	Pre_vs_Grand average of timepoints after transplantation	-0.04788	0.362023	0.894968	0.953568	No	k__Bacteria	p__Actinobacteria	c__Coriobacteriia	o__Coriobacteriales	f__Atopobiaceae	g__Olsenella	s__Olsenella_scatoligenes
s__Collinsella_aerofaciens	Pre_vs_Grand average of timepoints after transplantation	2.06782	0.869553	0.01878	0.067233	No	k__Bacteria	p__Actinobacteria	c__Coriobacteriia	o__Coriobacteriales	f__Coriobacteriaceae	g__Collinsella	s__Collinsella_aerofaciens
s__Collinsella_intestinalis	Pre_vs_Grand average of timepoints after transplantation	1.06529	0.480754	0.028383	0.096209	No	k__Bacteria	p__Actinobacteria	c__Coriobacteriia	o__Coriobacteriales	f__Coriobacteriaceae	g__Collinsella	s__Collinsella_intestinalis
s__Enorma_massiliensis	Pre_vs_Grand average of timepoints after transplantation	0.226873	0.445963	0.61185	0.787921	No	k__Bacteria	p__Actinobacteria	c__Coriobacteriia	o__Coriobacteriales	f__Coriobacteriaceae	g__Enorma	s__Enorma_massiliensis
s__Eggerthella_lenta	Pre_vs_Grand average of timepoints after transplantation	0.738308	0.758637	0.332504	0.556246	No	k__Bacteria	p__Actinobacteria	c__Coriobacteriia	o__Eggerthellales	f__Eggerthellaceae	g__Eggerthella	s__Eggerthella_lenta
s__Enterorhabdus_caecimuris	Pre_vs_Grand average of timepoints after transplantation	0.638739	0.438075	0.147082	0.309738	No	k__Bacteria	p__Actinobacteria	c__Coriobacteriia	o__Eggerthellales	f__Eggerthellaceae	g__Enterorhabdus	s__Enterorhabdus_caecimuris
s__Gordonibacter_pamelaeae	Pre_vs_Grand average of timepoints after transplantation	0.752516	0.679782	0.270194	0.498605	No	k__Bacteria	p__Actinobacteria	c__Coriobacteriia	o__Eggerthellales	f__Eggerthellaceae	g__Gordonibacter	s__Gordonibacter_pamelaeae
s__Slackia_isoflavoniconvertens	Pre_vs_Grand average of timepoints after transplantation	-0.20962	0.619649	0.73583	0.855283	No	k__Bacteria	p__Actinobacteria	c__Coriobacteriia	o__Eggerthellales	f__Eggerthellaceae	g__Slackia	s__Slackia_isoflavoniconvertens
s__Bacteroides_caccae	Pre_vs_Grand average of timepoints after transplantation	-0.30817	0.97295	0.751935	0.863623	No	k__Bacteria	p__Bacteroidetes	c__Bacteroidia	o__Bacteroidales	f__Bacteroidaceae	g__Bacteroides	s__Bacteroides_caccae
s__Bacteroides_cellulosilyticus	Pre_vs_Grand average of timepoints after transplantation	0.680924	0.747459	0.364375	0.58235	No	k__Bacteria	p__Bacteroidetes	c__Bacteroidia	o__Bacteroidales	f__Bacteroidaceae	g__Bacteroides	s__Bacteroides_cellulosilyticus
s__Bacteroides_clarus	Pre_vs_Grand average of timepoints after transplantation	0.400048	0.535241	0.456735	0.670128	No	k__Bacteria	p__Bacteroidetes	c__Bacteroidia	o__Bacteroidales	f__Bacteroidaceae	g__Bacteroides	s__Bacteroides_clarus
s__Bacteroides_dorei	Pre_vs_Grand average of timepoints after transplantation	0.165796	0.947656	0.861449	0.953548	No	k__Bacteria	p__Bacteroidetes	c__Bacteroidia	o__Bacteroidales	f__Bacteroidaceae	g__Bacteroides	s__Bacteroides_dorei
s__Bacteroides_eggerthii	Pre_vs_Grand average of timepoints after transplantation	-1.39951	0.672808	0.040196	0.124052	No	k__Bacteria	p__Bacteroidetes	c__Bacteroidia	o__Bacteroidales	f__Bacteroidaceae	g__Bacteroides	s__Bacteroides_eggerthii
s__Bacteroides_finegoldii	Pre_vs_Grand average of timepoints after transplantation	-0.30317	0.483955	0.532432	0.727521	No	k__Bacteria	p__Bacteroidetes	c__Bacteroidia	o__Bacteroidales	f__Bacteroidaceae	g__Bacteroides	s__Bacteroides_finegoldii
s__Bacteroides_fragilis	Pre_vs_Grand average of timepoints after transplantation	-0.14452	0.846811	0.864828	0.953548	No	k__Bacteria	p__Bacteroidetes	c__Bacteroidia	o__Bacteroidales	f__Bacteroidaceae	g__Bacteroides	s__Bacteroides_fragilis
s__Bacteroides_intestinalis	Pre_vs_Grand average of timepoints after transplantation	0.106668	0.710746	0.880927	0.953548	No	k__Bacteria	p__Bacteroidetes	c__Bacteroidia	o__Bacteroidales	f__Bacteroidaceae	g__Bacteroides	s__Bacteroides_intestinalis
s__Bacteroides_massiliensis	Pre_vs_Grand average of timepoints after transplantation	-0.22129	0.52287	0.673434	0.809025	No	k__Bacteria	p__Bacteroidetes	c__Bacteroidia	o__Bacteroidales	f__Bacteroidaceae	g__Bacteroides	s__Bacteroides_massiliensis
s__Bacteroides_ovatus	Pre_vs_Grand average of timepoints after transplantation	-0.11433	0.821896	0.889623	0.953548	No	k__Bacteria	p__Bacteroidetes	c__Bacteroidia	o__Bacteroidales	f__Bacteroidaceae	g__Bacteroides	s__Bacteroides_ovatus
s__Bacteroides_plebeius	Pre_vs_Grand average of timepoints after transplantation	-0.49298	0.749638	0.511931	0.722903	No	k__Bacteria	p__Bacteroidetes	c__Bacteroidia	o__Bacteroidales	f__Bacteroidaceae	g__Bacteroides	s__Bacteroides_plebeius
s__Bacteroides_salyersiae	Pre_vs_Grand average of timepoints after transplantation	-1.00028	0.498648	0.04758	0.139621	No	k__Bacteria	p__Bacteroidetes	c__Bacteroidia	o__Bacteroidales	f__Bacteroidaceae	g__Bacteroides	s__Bacteroides_salyersiae
s__Bacteroides_sp_CAG_144	Pre_vs_Grand average of timepoints after transplantation	0.553603	0.518753	0.288024	0.515563	No	k__Bacteria	p__Bacteroidetes	c__Bacteroidia	o__Bacteroidales	f__Bacteroidaceae	g__Bacteroides	s__Bacteroides_sp_CAG_144
s__Bacteroides_stercoris	Pre_vs_Grand average of timepoints after transplantation	-1.87674	0.978827	0.057614	0.161139	No	k__Bacteria	p__Bacteroidetes	c__Bacteroidia	o__Bacteroidales	f__Bacteroidaceae	g__Bacteroides	s__Bacteroides_stercoris
s__Bacteroides_thetaiotaomicron	Pre_vs_Grand average of timepoints after transplantation	0.24211	0.765912	0.752655	0.863623	No	k__Bacteria	p__Bacteroidetes	c__Bacteroidia	o__Bacteroidales	f__Bacteroidaceae	g__Bacteroides	s__Bacteroides_thetaiotaomicron
s__Bacteroides_uniformis	Pre_vs_Grand average of timepoints after transplantation	0.058727	0.812033	0.942459	0.980815	No	k__Bacteria	p__Bacteroidetes	c__Bacteroidia	o__Bacteroidales	f__Bacteroidaceae	g__Bacteroides	s__Bacteroides_uniformis
s__Bacteroides_vulgatus	Pre_vs_Grand average of timepoints after transplantation	-0.2062	0.841216	0.806801	0.914034	No	k__Bacteria	p__Bacteroidetes	c__Bacteroidia	o__Bacteroidales	f__Bacteroidaceae	g__Bacteroides	s__Bacteroides_vulgatus
s__Bacteroides_xylanisolvens	Pre_vs_Grand average of timepoints after transplantation	1.69776	0.765272	0.028486	0.096209	No	k__Bacteria	p__Bacteroidetes	c__Bacteroidia	o__Bacteroidales	f__Bacteroidaceae	g__Bacteroides	s__Bacteroides_xylanisolvens
s__Barnesiella_intestinihominis	Pre_vs_Grand average of timepoints after transplantation	1.05805	0.897153	0.24074	0.461607	No	k__Bacteria	p__Bacteroidetes	c__Bacteroidia	o__Bacteroidales	f__Barnesiellaceae	g__Barnesiella	s__Barnesiella_intestinihominis
s__Coprobacter_fastidiosus	Pre_vs_Grand average of timepoints after transplantation	1.62532	0.657075	0.014625	0.056766	No	k__Bacteria	p__Bacteroidetes	c__Bacteroidia	o__Bacteroidales	f__Barnesiellaceae	g__Coprobacter	s__Coprobacter_fastidiosus
s__Coprobacter_secundus	Pre_vs_Grand average of timepoints after transplantation	-0.43715	0.372322	0.242408	0.461607	No	k__Bacteria	p__Bacteroidetes	c__Bacteroidia	o__Bacteroidales	f__Barnesiellaceae	g__Coprobacter	s__Coprobacter_secundus
s__Butyricimonas_synergistica	Pre_vs_Grand average of timepoints after transplantation	0.689872	0.434199	0.114426	0.252868	No	k__Bacteria	p__Bacteroidetes	c__Bacteroidia	o__Bacteroidales	f__Odoribacteraceae	g__Butyricimonas	s__Butyricimonas_synergistica
s__Butyricimonas_virosa	Pre_vs_Grand average of timepoints after transplantation	1.31762	0.553154	0.018642	0.067233	No	k__Bacteria	p__Bacteroidetes	c__Bacteroidia	o__Bacteroidales	f__Odoribacteraceae	g__Butyricimonas	s__Butyricimonas_virosa
s__Paraprevotella_clara	Pre_vs_Grand average of timepoints after transplantation	-0.57185	0.527824	0.280817	0.512921	No	k__Bacteria	p__Bacteroidetes	c__Bacteroidia	o__Bacteroidales	f__Prevotellaceae	g__Paraprevotella	s__Paraprevotella_clara
s__Paraprevotella_xylaniphila	Pre_vs_Grand average of timepoints after transplantation	-0.80602	0.783233	0.305561	0.525918	No	k__Bacteria	p__Bacteroidetes	c__Bacteroidia	o__Bacteroidales	f__Prevotellaceae	g__Paraprevotella	s__Paraprevotella_xylaniphila
s__Prevotella_copri	Pre_vs_Grand average of timepoints after transplantation	-0.45512	0.960996	0.636542	0.791795	No	k__Bacteria	p__Bacteroidetes	c__Bacteroidia	o__Bacteroidales	f__Prevotellaceae	g__Prevotella	s__Prevotella_copri
s__Prevotella_sp_CAG_279	Pre_vs_Grand average of timepoints after transplantation	0.113208	0.706765	0.872978	0.953548	No	k__Bacteria	p__Bacteroidetes	c__Bacteroidia	o__Bacteroidales	f__Prevotellaceae	g__Prevotella	s__Prevotella_sp_CAG_279
s__Alistipes_finegoldii	Pre_vs_Grand average of timepoints after transplantation	-0.68369	0.851319	0.423642	0.637243	No	k__Bacteria	p__Bacteroidetes	c__Bacteroidia	o__Bacteroidales	f__Rikenellaceae	g__Alistipes	s__Alistipes_finegoldii
s__Alistipes_indistinctus	Pre_vs_Grand average of timepoints after transplantation	0.887476	0.708436	0.212932	0.428257	No	k__Bacteria	p__Bacteroidetes	c__Bacteroidia	o__Bacteroidales	f__Rikenellaceae	g__Alistipes	s__Alistipes_indistinctus
s__Alistipes_inops	Pre_vs_Grand average of timepoints after transplantation	-0.00113	0.912625	0.999014	0.999014	No	k__Bacteria	p__Bacteroidetes	c__Bacteroidia	o__Bacteroidales	f__Rikenellaceae	g__Alistipes	s__Alistipes_inops
s__Alistipes_onderdonkii	Pre_vs_Grand average of timepoints after transplantation	-1.11335	0.70454	0.116314	0.253904	No	k__Bacteria	p__Bacteroidetes	c__Bacteroidia	o__Bacteroidales	f__Rikenellaceae	g__Alistipes	s__Alistipes_onderdonkii
s__Alistipes_putredinis	Pre_vs_Grand average of timepoints after transplantation	1.76696	0.906228	0.053811	0.155356	No	k__Bacteria	p__Bacteroidetes	c__Bacteroidia	o__Bacteroidales	f__Rikenellaceae	g__Alistipes	s__Alistipes_putredinis
s__Alistipes_shahii	Pre_vs_Grand average of timepoints after transplantation	0.414021	0.875114	0.636975	0.791795	No	k__Bacteria	p__Bacteroidetes	c__Bacteroidia	o__Bacteroidales	f__Rikenellaceae	g__Alistipes	s__Alistipes_shahii
s__Alistipes_sp_An31A	Pre_vs_Grand average of timepoints after transplantation	-0.54939	0.493348	0.267423	0.498605	No	k__Bacteria	p__Bacteroidetes	c__Bacteroidia	o__Bacteroidales	f__Rikenellaceae	g__Alistipes	s__Alistipes_sp_An31A
s__Parabacteroides_distasonis	Pre_vs_Grand average of timepoints after transplantation	-0.00944	0.761423	0.990135	0.999014	No	k__Bacteria	p__Bacteroidetes	c__Bacteroidia	o__Bacteroidales	f__Tannerellaceae	g__Parabacteroides	s__Parabacteroides_distasonis
s__Parabacteroides_johnsonii	Pre_vs_Grand average of timepoints after transplantation	0.352385	0.626417	0.574908	0.75668	No	k__Bacteria	p__Bacteroidetes	c__Bacteroidia	o__Bacteroidales	f__Tannerellaceae	g__Parabacteroides	s__Parabacteroides_johnsonii
s__Parabacteroides_merdae	Pre_vs_Grand average of timepoints after transplantation	-0.93606	0.900817	0.300884	0.522896	No	k__Bacteria	p__Bacteroidetes	c__Bacteroidia	o__Bacteroidales	f__Tannerellaceae	g__Parabacteroides	s__Parabacteroides_merdae
s__Enterococcus_faecium	Pre_vs_Grand average of timepoints after transplantation	-0.9382	0.380253	0.014905	0.056766	No	k__Bacteria	p__Firmicutes	c__Bacilli	o__Lactobacillales	f__Enterococcaceae	g__Enterococcus	s__Enterococcus_faecium
s__Lactobacillus_delbrueckii	Pre_vs_Grand average of timepoints after transplantation	-0.68704	0.565233	0.226287	0.445113	No	k__Bacteria	p__Firmicutes	c__Bacilli	o__Lactobacillales	f__Lactobacillaceae	g__Lactobacillus	s__Lactobacillus_delbrueckii
s__Lactobacillus_fermentum	Pre_vs_Grand average of timepoints after transplantation	-0.94375	0.574345	0.102618	0.241692	No	k__Bacteria	p__Firmicutes	c__Bacilli	o__Lactobacillales	f__Lactobacillaceae	g__Lactobacillus	s__Lactobacillus_fermentum
s__Streptococcus_mitis	Pre_vs_Grand average of timepoints after transplantation	-0.81661	0.5848	0.164878	0.339232	No	k__Bacteria	p__Firmicutes	c__Bacilli	o__Lactobacillales	f__Streptococcaceae	g__Streptococcus	s__Streptococcus_mitis
s__Streptococcus_thermophilus	Pre_vs_Grand average of timepoints after transplantation	0.032653	0.668142	0.961095	0.994428	No	k__Bacteria	p__Firmicutes	c__Bacilli	o__Lactobacillales	f__Streptococcaceae	g__Streptococcus	s__Streptococcus_thermophilus
s__Christensenella_minuta	Pre_vs_Grand average of timepoints after transplantation	0.008913	0.407345	0.982577	0.999014	No	k__Bacteria	p__Firmicutes	c__Clostridia	o__Clostridiales	f__Christensenellaceae	g__Christensenella	s__Christensenella_minuta
s__Clostridium_sp_CAG_167	Pre_vs_Grand average of timepoints after transplantation	1.01495	0.465748	0.031028	0.100983	No	k__Bacteria	p__Firmicutes	c__Clostridia	o__Clostridiales	f__Clostridiaceae	g__Clostridium	s__Clostridium_sp_CAG_167
s__Clostridium_sp_CAG_242	Pre_vs_Grand average of timepoints after transplantation	-0.64796	0.613876	0.293017	0.519307	No	k__Bacteria	p__Firmicutes	c__Clostridia	o__Clostridiales	f__Clostridiaceae	g__Clostridium	s__Clostridium_sp_CAG_242
s__Clostridium_sp_CAG_58	Pre_vs_Grand average of timepoints after transplantation	-0.59655	0.738539	0.421111	0.637243	No	k__Bacteria	p__Firmicutes	c__Clostridia	o__Clostridiales	f__Clostridiaceae	g__Clostridium	s__Clostridium_sp_CAG_58
s__Intestinimonas_butyriciproducens	Pre_vs_Grand average of timepoints after transplantation	-0.48141	0.836844	0.566096	0.750601	No	k__Bacteria	p__Firmicutes	c__Clostridia	o__Clostridiales	f__Clostridiales_unclassified	g__Intestinimonas	s__Intestinimonas_butyriciproducens
s__Lawsonibacter_asaccharolyticus	Pre_vs_Grand average of timepoints after transplantation	0.272798	0.645712	0.673347	0.809025	No	k__Bacteria	p__Firmicutes	c__Clostridia	o__Clostridiales	f__Clostridiales_unclassified	g__Lawsonibacter	s__Lawsonibacter_asaccharolyticus
s__Eubacterium_eligens	Pre_vs_Grand average of timepoints after transplantation	-1.19438	0.853656	0.164134	0.339232	No	k__Bacteria	p__Firmicutes	c__Clostridia	o__Clostridiales	f__Eubacteriaceae	g__Eubacterium	s__Eubacterium_eligens
s__Eubacterium_sp_CAG_180	Pre_vs_Grand average of timepoints after transplantation	-1.36258	1.01857	0.183385	0.373022	No	k__Bacteria	p__Firmicutes	c__Clostridia	o__Clostridiales	f__Eubacteriaceae	g__Eubacterium	s__Eubacterium_sp_CAG_180
s__Eubacterium_sp_CAG_251	Pre_vs_Grand average of timepoints after transplantation	0.487585	0.519304	0.349394	0.573775	No	k__Bacteria	p__Firmicutes	c__Clostridia	o__Clostridiales	f__Eubacteriaceae	g__Eubacterium	s__Eubacterium_sp_CAG_251
s__Eubacterium_sp_CAG_38	Pre_vs_Grand average of timepoints after transplantation	-0.51054	0.716974	0.477619	0.689467	No	k__Bacteria	p__Firmicutes	c__Clostridia	o__Clostridiales	f__Eubacteriaceae	g__Eubacterium	s__Eubacterium_sp_CAG_38
s__Eubacterium_ventriosum	Pre_vs_Grand average of timepoints after transplantation	-0.00132	0.303347	0.996546	0.999014	No	k__Bacteria	p__Firmicutes	c__Clostridia	o__Clostridiales	f__Eubacteriaceae	g__Eubacterium	s__Eubacterium_ventriosum
s__Anaerostipes_hadrus	Pre_vs_Grand average of timepoints after transplantation	1.53632	0.704247	0.030969	0.100983	No	k__Bacteria	p__Firmicutes	c__Clostridia	o__Clostridiales	f__Lachnospiraceae	g__Anaerostipes	s__Anaerostipes_hadrus
s__Butyrivibrio_crossotus	Pre_vs_Grand average of timepoints after transplantation	0.002699	0.349502	0.993849	0.999014	No	k__Bacteria	p__Firmicutes	c__Clostridia	o__Clostridiales	f__Lachnospiraceae	g__Butyrivibrio	s__Butyrivibrio_crossotus
s__Coprococcus_eutactus	Pre_vs_Grand average of timepoints after transplantation	0.72562	0.450173	0.109242	0.248983	No	k__Bacteria	p__Firmicutes	c__Clostridia	o__Clostridiales	f__Lachnospiraceae	g__Coprococcus	s__Coprococcus_eutactus
s__Eisenbergiella_tayi	Pre_vs_Grand average of timepoints after transplantation	0.805021	0.433529	0.065875	0.181409	No	k__Bacteria	p__Firmicutes	c__Clostridia	o__Clostridiales	f__Lachnospiraceae	g__Eisenbergiella	s__Eisenbergiella_tayi
s__Fusicatenibacter_saccharivorans	Pre_vs_Grand average of timepoints after transplantation	-0.1884	0.815206	0.817593	0.920435	No	k__Bacteria	p__Firmicutes	c__Clostridia	o__Clostridiales	f__Lachnospiraceae	g__Fusicatenibacter	s__Fusicatenibacter_saccharivorans
s__Clostridium_aldenense	Pre_vs_Grand average of timepoints after transplantation	-1.01409	0.495094	0.043008	0.130481	No	k__Bacteria	p__Firmicutes	c__Clostridia	o__Clostridiales	f__Lachnospiraceae	g__Lachnoclostridium	s__Clostridium_aldenense
s__Clostridium_asparagiforme	Pre_vs_Grand average of timepoints after transplantation	0.105479	0.543074	0.846416	0.946928	No	k__Bacteria	p__Firmicutes	c__Clostridia	o__Clostridiales	f__Lachnospiraceae	g__Lachnoclostridium	s__Clostridium_asparagiforme
s__Clostridium_bolteae	Pre_vs_Grand average of timepoints after transplantation	-1.19061	0.688412	0.085976	0.216756	No	k__Bacteria	p__Firmicutes	c__Clostridia	o__Clostridiales	f__Lachnospiraceae	g__Lachnoclostridium	s__Clostridium_bolteae
s__Clostridium_saccharolyticum	Pre_vs_Grand average of timepoints after transplantation	-0.66549	0.765021	0.386253	0.606485	No	k__Bacteria	p__Firmicutes	c__Clostridia	o__Clostridiales	f__Lachnospiraceae	g__Lachnoclostridium	s__Clostridium_saccharolyticum
s__Lachnoclostridium_sp_An131	Pre_vs_Grand average of timepoints after transplantation	-0.18432	0.477466	0.700104	0.824464	No	k__Bacteria	p__Firmicutes	c__Clostridia	o__Clostridiales	f__Lachnospiraceae	g__Lachnoclostridium	s__Lachnoclostridium_sp_An131
s__Lachnoclostridium_sp_An138	Pre_vs_Grand average of timepoints after transplantation	-0.96844	0.585268	0.10047	0.239788	No	k__Bacteria	p__Firmicutes	c__Clostridia	o__Clostridiales	f__Lachnospiraceae	g__Lachnoclostridium	s__Lachnoclostridium_sp_An138
s__Eubacterium_rectale	Pre_vs_Grand average of timepoints after transplantation	1.77133	0.847318	0.038684	0.121973	No	k__Bacteria	p__Firmicutes	c__Clostridia	o__Clostridiales	f__Lachnospiraceae	g__Lachnospiraceae_unclassified	s__Eubacterium_rectale
s__Lachnospira_pectinoschiza	Pre_vs_Grand average of timepoints after transplantation	0.274365	0.631112	0.664429	0.809025	No	k__Bacteria	p__Firmicutes	c__Clostridia	o__Clostridiales	f__Lachnospiraceae	g__Lachnospira	s__Lachnospira_pectinoschiza
s__Roseburia_faecis	Pre_vs_Grand average of timepoints after transplantation	0.256033	0.918686	0.780904	0.89033	No	k__Bacteria	p__Firmicutes	c__Clostridia	o__Clostridiales	f__Lachnospiraceae	g__Roseburia	s__Roseburia_faecis
s__Roseburia_hominis	Pre_vs_Grand average of timepoints after transplantation	0.572053	0.800065	0.476074	0.689467	No	k__Bacteria	p__Firmicutes	c__Clostridia	o__Clostridiales	f__Lachnospiraceae	g__Roseburia	s__Roseburia_hominis
s__Roseburia_sp_CAG_182	Pre_vs_Grand average of timepoints after transplantation	-0.0403	0.274881	0.883652	0.953548	No	k__Bacteria	p__Firmicutes	c__Clostridia	o__Clostridiales	f__Lachnospiraceae	g__Roseburia	s__Roseburia_sp_CAG_182
s__Roseburia_sp_CAG_309	Pre_vs_Grand average of timepoints after transplantation	0.174499	0.427195	0.683644	0.810412	No	k__Bacteria	p__Firmicutes	c__Clostridia	o__Clostridiales	f__Lachnospiraceae	g__Roseburia	s__Roseburia_sp_CAG_309
s__Roseburia_sp_CAG_471	Pre_vs_Grand average of timepoints after transplantation	-0.39897	0.267888	0.139683	0.297657	No	k__Bacteria	p__Firmicutes	c__Clostridia	o__Clostridiales	f__Lachnospiraceae	g__Roseburia	s__Roseburia_sp_CAG_471
s__Sellimonas_intestinalis	Pre_vs_Grand average of timepoints after transplantation	-0.39906	0.647648	0.538803	0.73065	No	k__Bacteria	p__Firmicutes	c__Clostridia	o__Clostridiales	f__Lachnospiraceae	g__Sellimonas	s__Sellimonas_intestinalis
s__Oscillibacter_sp_57_20	Pre_vs_Grand average of timepoints after transplantation	1.54794	0.85925	0.073913	0.191746	No	k__Bacteria	p__Firmicutes	c__Clostridia	o__Clostridiales	f__Oscillospiraceae	g__Oscillibacter	s__Oscillibacter_sp_57_20
s__Oscillibacter_sp_PC13	Pre_vs_Grand average of timepoints after transplantation	0.027422	0.336134	0.935101	0.978849	No	k__Bacteria	p__Firmicutes	c__Clostridia	o__Clostridiales	f__Oscillospiraceae	g__Oscillibacter	s__Oscillibacter_sp_PC13
s__Intestinibacter_bartlettii	Pre_vs_Grand average of timepoints after transplantation	-0.29941	0.442656	0.499909	0.71587	No	k__Bacteria	p__Firmicutes	c__Clostridia	o__Clostridiales	f__Peptostreptococcaceae	g__Intestinibacter	s__Intestinibacter_bartlettii
s__Anaeromassilibacillus_sp_An250	Pre_vs_Grand average of timepoints after transplantation	0.879342	0.714105	0.220656	0.43886	No	k__Bacteria	p__Firmicutes	c__Clostridia	o__Clostridiales	f__Ruminococcaceae	g__Anaeromassilibacillus	s__Anaeromassilibacillus_sp_An250
s__Faecalibacterium_prausnitzii	Pre_vs_Grand average of timepoints after transplantation	1.52006	0.728866	0.038841	0.121973	No	k__Bacteria	p__Firmicutes	c__Clostridia	o__Clostridiales	f__Ruminococcaceae	g__Faecalibacterium	s__Faecalibacterium_prausnitzii
s__Harryflintia_acetispora	Pre_vs_Grand average of timepoints after transplantation	-0.26959	0.560622	0.631555	0.791795	No	k__Bacteria	p__Firmicutes	c__Clostridia	o__Clostridiales	f__Ruminococcaceae	g__Harryflintia	s__Harryflintia_acetispora
s__Pseudoflavonifractor_sp_An184	Pre_vs_Grand average of timepoints after transplantation	-0.48555	0.823621	0.556572	0.74348	No	k__Bacteria	p__Firmicutes	c__Clostridia	o__Clostridiales	f__Ruminococcaceae	g__Pseudoflavonifractor	s__Pseudoflavonifractor_sp_An184
s__Clostridium_leptum	Pre_vs_Grand average of timepoints after transplantation	-0.61776	0.609384	0.312517	0.528432	No	k__Bacteria	p__Firmicutes	c__Clostridia	o__Clostridiales	f__Ruminococcaceae	g__Ruminococcaceae_unclassified	s__Clostridium_leptum
s__Eubacterium_siraeum	Pre_vs_Grand average of timepoints after transplantation	1.39923	0.788433	0.078435	0.200569	No	k__Bacteria	p__Firmicutes	c__Clostridia	o__Clostridiales	f__Ruminococcaceae	g__Ruminococcaceae_unclassified	s__Eubacterium_siraeum
s__Ruminococcaceae_bacterium_D16	Pre_vs_Grand average of timepoints after transplantation	-0.53244	0.601635	0.377807	0.598473	No	k__Bacteria	p__Firmicutes	c__Clostridia	o__Clostridiales	f__Ruminococcaceae	g__Ruminococcaceae_unclassified	s__Ruminococcaceae_bacterium_D16
s__Ruminococcaceae_bacterium_D5	Pre_vs_Grand average of timepoints after transplantation	0.409797	0.446217	0.360086	0.580679	No	k__Bacteria	p__Firmicutes	c__Clostridia	o__Clostridiales	f__Ruminococcaceae	g__Ruminococcaceae_unclassified	s__Ruminococcaceae_bacterium_D5
s__Ruminococcus_lactaris	Pre_vs_Grand average of timepoints after transplantation	1.45745	0.646066	0.02572	0.090273	No	k__Bacteria	p__Firmicutes	c__Clostridia	o__Clostridiales	f__Ruminococcaceae	g__Ruminococcus	s__Ruminococcus_lactaris
s__Ruminococcus_obeum_CAG_39	Pre_vs_Grand average of timepoints after transplantation	-0.43464	0.267358	0.106336	0.247196	No	k__Bacteria	p__Firmicutes	c__Clostridia	o__Clostridiales	f__Ruminococcaceae	g__Ruminococcus	s__Ruminococcus_obeum_CAG_39
s__Ruthenibacterium_lactatiformans	Pre_vs_Grand average of timepoints after transplantation	-0.96638	0.533953	0.072478	0.190788	No	k__Bacteria	p__Firmicutes	c__Clostridia	o__Clostridiales	f__Ruminococcaceae	g__Ruthenibacterium	s__Ruthenibacterium_lactatiformans
s__Clostridium_innocuum	Pre_vs_Grand average of timepoints after transplantation	-1.1157	0.65152	0.089814	0.220228	No	k__Bacteria	p__Firmicutes	c__Erysipelotrichia	o__Erysipelotrichales	f__Erysipelotrichaceae	g__Erysipelatoclostridium	s__Clostridium_innocuum
s__Erysipelatoclostridium_ramosum	Pre_vs_Grand average of timepoints after transplantation	-0.3141	0.614951	0.610503	0.787921	No	k__Bacteria	p__Firmicutes	c__Erysipelotrichia	o__Erysipelotrichales	f__Erysipelotrichaceae	g__Erysipelatoclostridium	s__Erysipelatoclostridium_ramosum
s__Holdemanella_biformis	Pre_vs_Grand average of timepoints after transplantation	-0.24204	0.381103	0.526441	0.727521	No	k__Bacteria	p__Firmicutes	c__Erysipelotrichia	o__Erysipelotrichales	f__Erysipelotrichaceae	g__Holdemanella	s__Holdemanella_biformis
s__Holdemania_filiformis	Pre_vs_Grand average of timepoints after transplantation	0.414973	0.485535	0.395295	0.610194	No	k__Bacteria	p__Firmicutes	c__Erysipelotrichia	o__Erysipelotrichales	f__Erysipelotrichaceae	g__Holdemania	s__Holdemania_filiformis
s__Firmicutes_bacterium_CAG_110	Pre_vs_Grand average of timepoints after transplantation	0.853111	0.546819	0.121311	0.261622	No	k__Bacteria	p__Firmicutes	c__Firmicutes_unclassified	o__Firmicutes_unclassified	f__Firmicutes_unclassified	g__Firmicutes_unclassified	s__Firmicutes_bacterium_CAG_110
s__Firmicutes_bacterium_CAG_170	Pre_vs_Grand average of timepoints after transplantation	0.211318	0.512507	0.680773	0.810412	No	k__Bacteria	p__Firmicutes	c__Firmicutes_unclassified	o__Firmicutes_unclassified	f__Firmicutes_unclassified	g__Firmicutes_unclassified	s__Firmicutes_bacterium_CAG_170
s__Firmicutes_bacterium_CAG_238	Pre_vs_Grand average of timepoints after transplantation	0.277748	0.328165	0.398842	0.610194	No	k__Bacteria	p__Firmicutes	c__Firmicutes_unclassified	o__Firmicutes_unclassified	f__Firmicutes_unclassified	g__Firmicutes_unclassified	s__Firmicutes_bacterium_CAG_238
s__Firmicutes_bacterium_CAG_83	Pre_vs_Grand average of timepoints after transplantation	-0.49341	0.819686	0.54841	0.738086	No	k__Bacteria	p__Firmicutes	c__Firmicutes_unclassified	o__Firmicutes_unclassified	f__Firmicutes_unclassified	g__Firmicutes_unclassified	s__Firmicutes_bacterium_CAG_83
s__Firmicutes_bacterium_CAG_94	Pre_vs_Grand average of timepoints after transplantation	-0.47865	0.763521	0.531846	0.727521	No	k__Bacteria	p__Firmicutes	c__Firmicutes_unclassified	o__Firmicutes_unclassified	f__Firmicutes_unclassified	g__Firmicutes_unclassified	s__Firmicutes_bacterium_CAG_94
s__Firmicutes_bacterium_CAG_95	Pre_vs_Grand average of timepoints after transplantation	0.760482	0.442266	0.088091	0.219005	No	k__Bacteria	p__Firmicutes	c__Firmicutes_unclassified	o__Firmicutes_unclassified	f__Firmicutes_unclassified	g__Firmicutes_unclassified	s__Firmicutes_bacterium_CAG_95
s__Acidaminococcus_intestini	Pre_vs_Grand average of timepoints after transplantation	-0.09845	0.677757	0.884801	0.953548	No	k__Bacteria	p__Firmicutes	c__Negativicutes	o__Acidaminococcales	f__Acidaminococcaceae	g__Acidaminococcus	s__Acidaminococcus_intestini
s__Phascolarctobacterium_faecium	Pre_vs_Grand average of timepoints after transplantation	-0.62227	0.654601	0.343822	0.569853	No	k__Bacteria	p__Firmicutes	c__Negativicutes	o__Acidaminococcales	f__Acidaminococcaceae	g__Phascolarctobacterium	s__Phascolarctobacterium_faecium
s__Phascolarctobacterium_sp_CAG_266	Pre_vs_Grand average of timepoints after transplantation	0.024521	0.673192	0.970998	0.9989	No	k__Bacteria	p__Firmicutes	c__Negativicutes	o__Acidaminococcales	f__Acidaminococcaceae	g__Phascolarctobacterium	s__Phascolarctobacterium_sp_CAG_266
s__Phascolarctobacterium_succinatutens	Pre_vs_Grand average of timepoints after transplantation	0.475752	0.732216	0.516936	0.722903	No	k__Bacteria	p__Firmicutes	c__Negativicutes	o__Acidaminococcales	f__Acidaminococcaceae	g__Phascolarctobacterium	s__Phascolarctobacterium_succinatutens
s__Allisonella_histaminiformans	Pre_vs_Grand average of timepoints after transplantation	0.039385	0.360118	0.913115	0.967145	No	k__Bacteria	p__Firmicutes	c__Negativicutes	o__Veillonellales	f__Veillonellaceae	g__Allisonella	s__Allisonella_histaminiformans
s__Dialister_invisus	Pre_vs_Grand average of timepoints after transplantation	-0.2587	0.753547	0.732	0.855283	No	k__Bacteria	p__Firmicutes	c__Negativicutes	o__Veillonellales	f__Veillonellaceae	g__Dialister	s__Dialister_invisus
s__Veillonella_dispar	Pre_vs_Grand average of timepoints after transplantation	-1.33677	0.692156	0.055634	0.158072	No	k__Bacteria	p__Firmicutes	c__Negativicutes	o__Veillonellales	f__Veillonellaceae	g__Veillonella	s__Veillonella_dispar
s__Veillonella_infantium	Pre_vs_Grand average of timepoints after transplantation	-0.95783	0.566495	0.093118	0.225244	No	k__Bacteria	p__Firmicutes	c__Negativicutes	o__Veillonellales	f__Veillonellaceae	g__Veillonella	s__Veillonella_infantium
s__Veillonella_parvula	Pre_vs_Grand average of timepoints after transplantation	-0.58263	0.768232	0.449614	0.665131	No	k__Bacteria	p__Firmicutes	c__Negativicutes	o__Veillonellales	f__Veillonellaceae	g__Veillonella	s__Veillonella_parvula
s__Victivallis_vadensis	Pre_vs_Grand average of timepoints after transplantation	-0.3529	0.337564	0.297638	0.522325	No	k__Bacteria	p__Lentisphaerae	c__Lentisphaeria	o__Victivallales	f__Victivallaceae	g__Victivallis	s__Victivallis_vadensis
s__Sutterella_parvirubra	Pre_vs_Grand average of timepoints after transplantation	-0.20939	0.435749	0.631599	0.791795	No	k__Bacteria	p__Proteobacteria	c__Betaproteobacteria	o__Burkholderiales	f__Sutterellaceae	g__Sutterella	s__Sutterella_parvirubra
s__Turicimonas_muris	Pre_vs_Grand average of timepoints after transplantation	0.229851	0.474982	0.629573	0.791795	No	k__Bacteria	p__Proteobacteria	c__Betaproteobacteria	o__Burkholderiales	f__Sutterellaceae	g__Turicimonas	s__Turicimonas_muris
s__Bilophila_wadsworthia	Pre_vs_Grand average of timepoints after transplantation	-0.9632	0.830938	0.248525	0.468274	No	k__Bacteria	p__Proteobacteria	c__Deltaproteobacteria	o__Desulfovibrionales	f__Desulfovibrionaceae	g__Bilophila	s__Bilophila_wadsworthia
s__Desulfovibrionaceae_bacterium	Pre_vs_Grand average of timepoints after transplantation	-0.40699	0.532393	0.445896	0.665128	No	k__Bacteria	p__Proteobacteria	c__Deltaproteobacteria	o__Desulfovibrionales	f__Desulfovibrionaceae	g__Desulfovibrionaceae_unclassified	s__Desulfovibrionaceae_bacterium
s__Desulfovibrio_piger	Pre_vs_Grand average of timepoints after transplantation	-0.69379	0.684858	0.312926	0.528432	No	k__Bacteria	p__Proteobacteria	c__Deltaproteobacteria	o__Desulfovibrionales	f__Desulfovibrionaceae	g__Desulfovibrio	s__Desulfovibrio_piger
s__Klebsiella_pneumoniae	Pre_vs_Grand average of timepoints after transplantation	-0.46528	0.87017	0.593745	0.77577	No	k__Bacteria	p__Proteobacteria	c__Gammaproteobacteria	o__Enterobacterales	f__Enterobacteriaceae	g__Klebsiella	s__Klebsiella_pneumoniae
s__Klebsiella_quasipneumoniae	Pre_vs_Grand average of timepoints after transplantation	-0.28911	0.65501	0.659675	0.80878	No	k__Bacteria	p__Proteobacteria	c__Gammaproteobacteria	o__Enterobacterales	f__Enterobacteriaceae	g__Klebsiella	s__Klebsiella_quasipneumoniae
s__Klebsiella_variicola	Pre_vs_Grand average of timepoints after transplantation	0.34324	0.758075	0.651463	0.80422	No	k__Bacteria	p__Proteobacteria	c__Gammaproteobacteria	o__Enterobacterales	f__Enterobacteriaceae	g__Klebsiella	s__Klebsiella_variicola
s__Haemophilus_parainfluenzae	Pre_vs_Grand average of timepoints after transplantation	0.556747	0.598565	0.354188	0.576361	No	k__Bacteria	p__Proteobacteria	c__Gammaproteobacteria	o__Pasteurellales	f__Pasteurellaceae	g__Haemophilus	s__Haemophilus_parainfluenzae
s__Haemophilus_sp_HMSC71H05	Pre_vs_Grand average of timepoints after transplantation	-0.55671	0.459969	0.22879	0.445146	No	k__Bacteria	p__Proteobacteria	c__Gammaproteobacteria	o__Pasteurellales	f__Pasteurellaceae	g__Haemophilus	s__Haemophilus_sp_HMSC71H05
s__Proteobacteria_bacterium_CAG_139	Pre_vs_Grand average of timepoints after transplantation	0.577056	0.677098	0.396115	0.610194	No	k__Bacteria	p__Proteobacteria	c__Proteobacteria_unclassified	o__Proteobacteria_unclassified	f__Proteobacteria_unclassified	g__Proteobacteria_unclassified	s__Proteobacteria_bacterium_CAG_139

## Sheet: Table S5
Differential abundance - Pathways - Pairwise comparisons among end-stage lung disease patients, lung transplant recipients and healthy controls
[truncated: 907 more rows]

[truncated: 5 more sheets: Table S6, Table S7, Table S8, Table S9, Table S10]
